# Supplementary material for: Di­chlorido­bis­[1-(2,4,6-tri­methyl­phen­yl)-1H-imidazole-κN 3]copper(II)
Source: Acta Crystallogr Sect E Struct Rep Online. 2013 Oct 26;69(Pt 11):m621. doi: 10.1107/S1600536813028821 (PMC3884270; doi:10.1107/S1600536813028821)
Supplement: Supplementary file 2 [file e-69-0m621-Isup2.hkl]

# 
# h,k,l, Fc-squared, Fo-squared, sigma(Fo-squared) and status flag 
# 
data_I
_shelx_title ' 07257A in P2(1)/c' 
_shelx_refln_list_code          4 
_shelx_F_calc_maximum      144.80 
_exptl_crystal_F_000       526.00 
_reflns_d_resolution_high  0.8379 
 
loop_ 
 _symmetry_equiv_pos_as_xyz 
 'x, y, z' 
 '-x, y+1/2, -z+1/2' 
 '-x, -y, -z' 
 'x, -y-1/2, z-1/2' 
 
_cell_length_a     7.1488 
_cell_length_b    19.7517 
_cell_length_c     8.5126 
_cell_angle_alpha  90.000 
_cell_angle_beta   92.674 
_cell_angle_gamma  90.000 
 
_shelx_F_squared_multiplier     1.000 
 
loop_ 
 _refln_index_h 
 _refln_index_k 
 _refln_index_l 
 _refln_F_squared_calc 
 _refln_F_squared_meas 
 _refln_F_squared_sigma 
 _refln_observed_status 
   1   0   0      187.02      221.07     10.81 o 
   2   0   0     1931.49     1900.23     43.91 o 
   3   0   0      622.03      555.89     29.67 o 
   4   0   0      953.45      772.19     40.63 o 
   5   0   0     1073.03     1014.26     17.87 o 
   6   0   0       69.56       37.31      6.79 o 
   7   0   0       80.64       75.63     13.43 o 
   8   0   0      134.56      174.03     15.50 o 
   1   1   0     1533.05     1590.63     28.34 o 
   2   1   0     1870.82     2080.29     45.60 o 
   3   1   0        5.26       14.04      5.29 o 
   4   1   0      241.63      233.11     16.43 o 
   5   1   0        2.70        4.22      2.27 o 
   6   1   0        5.05        7.45      3.12 o 
   7   1   0        0.20       -6.57      6.57 o 
   8   1   0       18.55       10.69      4.96 o 
   0   2   0     1050.43      940.16     27.49 o 
   1   2   0    18705.22    17990.50     99.35 o 
   2   2   0      714.39      776.14     28.71 o 
   3   2   0      494.50      382.37     17.97 o 
   4   2   0     2187.66     2389.61     51.00 o 
   5   2   0      404.44      363.10      9.11 o 
   6   2   0        3.06       12.41      2.90 o 
   7   2   0      212.04      231.32     14.61 o 
   8   2   0      178.75      234.61     13.20 o 
   1   3   0     6152.73     6157.24     48.27 o 
   2   3   0     2221.04     2259.49    193.41 o 
   3   3   0     1328.96     1301.81     46.52 o 
   4   3   0      331.09      418.85     22.71 o 
   5   3   0       69.65       78.45      4.90 o 
   6   3   0      147.79      156.11      8.51 o 
   7   3   0        0.37        7.91      5.38 o 
   8   3   0        0.84       15.05      5.37 o 
   0   4   0     3961.59     3652.08    108.92 o 
   1   4   0     3656.95     3283.18     57.91 o 
   2   4   0     2082.71     2194.47     52.10 o 
   3   4   0     1509.90     1508.73     51.26 o 
   4   4   0      448.96      452.44     12.02 o 
   5   4   0      369.30      419.15     10.47 o 
   6   4   0      929.28      945.29     18.28 o 
   7   4   0       18.14       15.45      7.83 o 
   8   4   0       55.21       91.95     11.20 o 
   1   5   0     7526.29     7346.31     60.36 o 
   2   5   0     4267.62     4769.67     80.13 o 
   3   5   0       97.59       57.69     11.59 o 
   4   5   0      701.68      691.58     16.47 o 
   5   5   0       85.17      101.35      7.19 o 
   6   5   0      149.60      133.72      9.22 o 
   7   5   0        9.04       18.11      9.92 o 
   8   5   0       63.78       53.91     10.18 o 
   0   6   0      296.24      439.25     19.51 o 
   1   6   0      340.73      246.16     10.64 o 
   2   6   0     4750.72     4889.13     87.26 o 
   3   6   0     1020.14      859.11     42.30 o 
   4   6   0     2132.82     2343.01     30.72 o 
   5   6   0      417.42      505.38     15.64 o 
   6   6   0       38.25       32.72      5.74 o 
   7   6   0      357.14      390.12     25.30 o 
   8   6   0       13.72       21.26      8.43 o 
   1   7   0      115.08      124.02      8.55 o 
   2   7   0        0.34       10.35      7.29 o 
   3   7   0      185.73      201.57     22.53 o 
   4   7   0        3.52        3.54      2.96 o 
   5   7   0       83.96       86.48      7.42 o 
   6   7   0       22.92       13.74      6.10 o 
   7   7   0       79.25      105.73     14.83 o 
   8   7   0       31.42       24.51      8.47 o 
   0   8   0       30.24       16.18      7.06 o 
   1   8   0      784.66      714.36     20.02 o 
   2   8   0       91.70       44.96     12.37 o 
   3   8   0     2976.48     3019.76     45.90 o 
   4   8   0      729.52      855.69     17.29 o 
   5   8   0       53.05       76.69      7.42 o 
   6   8   0      373.55      348.44     22.01 o 
   7   8   0      203.10      206.63     19.85 o 
   1   9   0      989.92      996.81     27.19 o 
   2   9   0      188.10      194.00     12.73 o 
   3   9   0      152.44      200.58      8.35 o 
   4   9   0       88.93       79.54      6.50 o 
   5   9   0       13.55        7.16     11.73 o 
   6   9   0       44.66       53.14      6.74 o 
   7   9   0       42.54       53.60     11.77 o 
   0  10   0       25.89       33.93      7.47 o 
   1  10   0        8.40        9.06      3.40 o 
   2  10   0     1237.47     1146.92     22.06 o 
   3  10   0     1811.48     1793.28     26.55 o 
   4  10   0      444.82      491.39     15.80 o 
   5  10   0        6.45        3.63      8.88 o 
   6  10   0      465.96      411.69     30.21 o 
   7  10   0      318.41      291.33     21.37 o 
   1  11   0        5.10        0.17      2.26 o 
   2  11   0      123.80      102.01      6.98 o 
   3  11   0      319.50      375.83     19.21 o 
   4  11   0        6.12       17.12      5.70 o 
   5  11   0      478.56      528.07     32.45 o 
   6  11   0      200.40      156.16     18.53 o 
   7  11   0      155.91      147.72     15.00 o 
   0  12   0      407.37      412.90     12.57 o 
   1  12   0      190.56      206.01      6.07 o 
   2  12   0     1000.36     1079.52     19.44 o 
   3  12   0      283.93      246.68     10.54 o 
   4  12   0        0.88       -4.57      4.96 o 
   5  12   0     1283.65     1422.96     53.68 o 
   6  12   0       97.27      110.39     16.61 o 
   7  12   0      236.36      222.57     10.65 o 
   1  13   0      109.63      111.73      5.06 o 
   2  13   0      455.52      497.52     13.40 o 
   3  13   0      128.05      157.62      8.92 o 
   4  13   0       23.92       17.00      6.97 o 
   5  13   0      124.51       83.41     15.88 o 
   6  13   0       58.13       55.32     11.80 o 
   7  13   0       14.22        4.05      5.63 o 
   0  14   0       10.97       13.15      3.05 o 
   1  14   0      172.86      183.78      7.06 o 
   2  14   0     1196.15     1360.70     30.18 o 
   3  14   0      488.14      504.77     13.43 o 
   4  14   0      152.76      143.90     10.54 o 
   5  14   0        9.43       10.55      6.30 o 
   6  14   0      575.45      628.52     19.93 o 
   1  15   0     1595.86     1628.43     21.28 o 
   2  15   0       20.15       18.64      4.28 o 
   3  15   0       94.20       89.71      8.45 o 
   4  15   0        8.94        3.08      5.22 o 
   5  15   0        1.01       -7.95      9.75 o 
   6  15   0      180.30      156.15      9.85 o 
   0  16   0        0.66        1.11      4.76 o 
   1  16   0      950.25     1007.47     18.35 o 
   2  16   0      545.11      648.03     15.99 o 
   3  16   0      119.01      133.04      9.97 o 
   4  16   0       49.54       35.16      6.13 o 
   5  16   0      144.76      144.44     10.88 o 
   6  16   0      261.10      255.22     24.30 o 
   1  17   0       18.50       16.54      4.27 o 
   2  17   0      418.48      380.15     15.40 o 
   3  17   0        5.86       -4.21      4.77 o 
   4  17   0        4.08        5.29      4.60 o 
   5  17   0      110.94      115.45     16.61 o 
   0  18   0      808.04      851.65     34.51 o 
   1  18   0      263.41      248.58     11.78 o 
   2  18   0      281.70      330.40     12.60 o 
   3  18   0      160.46      149.05      9.80 o 
   4  18   0       54.68       55.22      7.37 o 
   5  18   0       84.61       84.97      7.33 o 
   1  19   0      167.80      187.23     11.05 o 
   2  19   0       96.76       75.54      9.16 o 
   3  19   0       14.74       18.56      4.84 o 
   4  19   0        0.48        2.67      4.80 o 
   0  20   0      539.84      530.22     27.30 o 
   1  20   0      462.28      509.72     23.55 o 
   2  20   0      149.85      175.28     12.28 o 
   3  20   0        2.98       -3.01      8.12 o 
   4  20   0       75.73       71.34      9.46 o 
   1  21   0        3.04       12.67      7.08 o 
   2  21   0        0.18       -7.25      7.25 o 
   3  21   0        6.29        2.33      6.23 o 
   0  22   0      165.68      153.27     13.95 o 
   1  22   0      271.19      278.39     17.05 o 
   2  22   0       48.76       62.23      9.76 o 
   1  23   0        6.27       -4.89      5.78 o 
  -8   1   1      362.95      410.11     14.70 o 
  -7   1   1        1.31        7.70      5.70 o 
  -6   1   1       11.38        2.29      4.53 o 
  -5   1   1      317.99      261.08      7.66 o 
  -4   1   1     6031.45     5989.74     74.10 o 
  -3   1   1     2271.25     2025.23     36.23 o 
  -2   1   1       63.58       63.16      6.21 o 
  -1   1   1     6946.36     7012.82    117.63 o 
   0   1   1     1560.21     1599.75     66.60 o 
   1   1   1     3115.04     3597.31     49.79 o 
   2   1   1        0.68        5.10      6.82 o 
   3   1   1       65.60       53.40      8.35 o 
   4   1   1      750.22      703.21     14.67 o 
   5   1   1      435.70      434.30     11.32 o 
   6   1   1      564.16      537.57     15.09 o 
   7   1   1       59.39       46.70      5.83 o 
   8   1   1       56.51       71.79      7.91 o 
  -8   2   1       19.48       13.86      6.20 o 
  -7   2   1      139.20      137.12      8.50 o 
  -6   2   1       97.26       83.61      7.99 o 
  -5   2   1      187.76      184.04      6.60 o 
  -4   2   1       18.73        8.21      6.09 o 
  -3   2   1      106.96       86.95      8.83 o 
  -2   2   1      401.98      364.42     18.10 o 
  -1   2   1      159.35      121.00      6.43 o 
   0   2   1     2454.42     2113.35     25.43 o 
   1   2   1       68.39       58.11      8.75 o 
   2   2   1     1283.82     1316.70     51.87 o 
   3   2   1      841.39     1060.28     44.20 o 
   4   2   1      116.74      106.13      5.22 o 
   5   2   1       52.96       35.70      4.89 o 
   6   2   1      152.86      147.32      8.41 o 
   7   2   1       63.15       45.57      7.34 o 
   8   2   1        0.53       -3.78      7.04 o 
  -8   3   1        0.41        3.90      3.64 o 
  -7   3   1      948.09     1016.30     27.18 o 
  -6   3   1        5.43       -0.73      6.49 o 
  -5   3   1      357.89      363.11     11.66 o 
  -4   3   1      565.56      577.72     14.59 o 
  -3   3   1     4800.05     4901.71     84.62 o 
  -2   3   1     3077.31     3079.92     75.67 o 
  -1   3   1      152.14      149.32     11.58 o 
   0   3   1     6541.78     6092.33     43.40 o 
   1   3   1     4390.89     4172.58     82.71 o 
   2   3   1       26.95       26.29      5.75 o 
   3   3   1       97.78       71.84      8.46 o 
   4   3   1      321.25      289.85      8.60 o 
   5   3   1      928.46     1075.63     21.01 o 
   6   3   1      114.24      112.69      6.82 o 
   7   3   1      391.41      360.66     16.06 o 
   8   3   1       38.03       59.38      7.13 o 
  -8   4   1       88.16       50.16      9.72 o 
  -7   4   1      311.79      354.02     22.28 o 
  -6   4   1      110.23       80.19      7.37 o 
  -5   4   1      504.56      483.14     17.90 o 
  -4   4   1       20.41       21.43      5.16 o 
  -3   4   1      209.95      165.08     16.92 o 
  -2   4   1     1513.42     1366.04     27.21 o 
  -1   4   1      346.50      376.20     20.42 o 
   0   4   1      203.55      165.64      7.77 o 
   1   4   1     4848.42     4612.55     49.82 o 
   2   4   1      348.44      354.43     15.80 o 
   3   4   1       94.61       74.49      9.07 o 
   4   4   1      257.69      234.21      9.10 o 
   5   4   1      689.33      675.06     14.84 o 
   6   4   1      360.41      390.13     13.87 o 
   7   4   1      171.07      218.56     12.81 o 
   8   4   1        7.03       18.48      5.26 o 
  -8   5   1      210.00      196.50     16.37 o 
  -7   5   1       56.12       65.20      8.80 o 
  -6   5   1      896.27      868.17     28.92 o 
  -5   5   1       41.70       32.19      8.42 o 
  -4   5   1      402.71      493.04     16.48 o 
  -3   5   1     2565.26     2516.26     66.33 o 
  -2   5   1     1151.58     1089.34     38.88 o 
  -1   5   1       13.48       10.68      5.18 o 
   0   5   1     7367.99     6312.93     58.11 o 
   1   5   1     5594.53     5076.48     57.54 o 
   2   5   1     1510.18     1436.04     24.23 o 
   3   5   1        8.67       41.55     12.49 o 
   4   5   1      831.78      883.36     14.05 o 
   5   5   1     1146.67     1351.00     21.37 o 
   6   5   1      114.91      123.97     10.61 o 
   7   5   1        7.48       12.41      4.84 o 
   8   5   1      316.73      308.79     29.24 o 
  -8   6   1        1.96       -6.19      6.19 o 
  -7   6   1        1.85        8.65      4.10 o 
  -6   6   1      150.77      181.94     14.68 o 
  -5   6   1      114.22       92.68     18.97 o 
  -4   6   1      752.93      878.94     28.48 o 
  -3   6   1     2076.84     2188.00     65.63 o 
  -2   6   1     1005.55      932.95     39.57 o 
  -1   6   1      167.47      148.26      9.35 o 
   0   6   1     1579.95     1348.40     27.25 o 
   1   6   1     4227.86     4275.19    107.43 o 
   2   6   1     4550.70     4711.80     55.81 o 
   3   6   1      324.31      343.51     20.08 o 
   4   6   1     1301.04     1501.79     18.78 o 
   5   6   1        5.21       11.64      4.39 o 
   6   6   1      218.46      219.89     13.88 o 
   7   6   1        0.52        2.50      2.93 o 
   8   6   1        6.90       16.56      6.14 o 
  -8   7   1       37.77       37.08      8.35 o 
  -7   7   1      357.14      355.84     18.52 o 
  -6   7   1      238.57      204.60     15.63 o 
  -5   7   1      294.48      292.82     21.32 o 
  -4   7   1       94.79      139.77      9.16 o 
  -3   7   1      909.66      830.13     44.34 o 
  -2   7   1      434.55      352.65     19.81 o 
  -1   7   1     2087.75     2081.17     42.69 o 
   0   7   1     2021.85     1903.39    100.94 o 
   1   7   1     3343.29     3129.07     51.47 o 
   2   7   1      207.34      111.75      8.81 o 
   3   7   1     2888.60     3007.93    154.96 o 
   4   7   1     1532.47     1653.52     23.31 o 
   5   7   1      330.76      409.85     17.53 o 
   6   7   1      187.74      222.80     13.99 o 
   7   7   1       29.73       28.33      6.23 o 
   8   7   1       48.53       47.47      8.52 o 
  -7   8   1       15.12       28.70      6.12 o 
  -6   8   1       95.20       92.07     14.76 o 
  -5   8   1       12.96       11.71     10.60 o 
  -4   8   1       71.24       74.98      7.58 o 
  -3   8   1       88.92       87.20      6.50 o 
  -2   8   1     1066.56     1194.25     37.87 o 
  -1   8   1        4.55        0.97      4.95 o 
   0   8   1       26.65       11.83      7.12 o 
   1   8   1        6.83        8.26      4.11 o 
   2   8   1     2134.43     2112.91     43.81 o 
   3   8   1        8.71       19.77      4.34 o 
   4   8   1      725.33      878.15     21.58 o 
   5   8   1      133.79      131.01     12.99 o 
   6   8   1        6.58        3.66      4.34 o 
   7   8   1        3.98        1.29      1.81 o 
  -7   9   1      147.73      123.67     15.98 o 
  -6   9   1      270.88      221.78     16.82 o 
  -5   9   1      421.72      405.74     24.52 o 
  -4   9   1       87.44      123.51      9.12 o 
  -3   9   1       34.68       14.94      3.75 o 
  -2   9   1     3258.02     3312.69     65.97 o 
  -1   9   1     1242.86     1061.21     63.82 o 
   0   9   1      423.57      430.79     61.34 o 
   1   9   1      406.32      538.76     25.52 o 
   2   9   1     6232.28     6731.45    116.48 o 
   3   9   1     4519.26     4583.45     58.68 o 
   4   9   1      573.88      608.98     15.33 o 
   5   9   1      334.61      400.38     26.58 o 
   6   9   1        9.17       17.19      6.04 o 
   7   9   1      124.46      113.39     13.39 o 
  -7  10   1        2.10       11.94     12.72 o 
  -6  10   1      134.79      123.72     12.89 o 
  -5  10   1      104.99      155.76     19.69 o 
  -4  10   1        4.73        2.36      5.75 o 
  -3  10   1      420.87      487.41     20.50 o 
  -2  10   1      109.78      112.84      6.33 o 
  -1  10   1       18.98       36.00     12.84 o 
   0  10   1       72.56       60.58     10.21 o 
   1  10   1       69.75       65.91     11.22 o 
   2  10   1      181.00      165.68     10.08 o 
   3  10   1      106.45      111.23      6.42 o 
   4  10   1      164.04      237.15     10.38 o 
   5  10   1        1.44        8.31      7.39 o 
   6  10   1        1.36       17.27      7.15 o 
   7  10   1        6.45        7.93      4.50 o 
  -7  11   1       97.58       77.05      8.11 o 
  -6  11   1      394.82      390.33     28.06 o 
  -5  11   1      103.65      101.83     16.52 o 
  -4  11   1       89.57       89.66     10.72 o 
  -3  11   1      171.57      117.02      8.91 o 
  -2  11   1      788.96      665.42     12.35 o 
  -1  11   1     2420.23     2517.01     21.83 o 
   0  11   1        9.64       -1.46      3.79 o 
   1  11   1      508.75      574.75     13.85 o 
   2  11   1     1089.44     1204.44     35.13 o 
   3  11   1     3082.59     3258.29     34.81 o 
   4  11   1     2538.18     2661.35     34.71 o 
   5  11   1       14.41       17.59     10.69 o 
   6  11   1       31.21       21.94      5.33 o 
   7  11   1      175.64      174.12     15.65 o 
  -7  12   1       42.89       52.42     11.91 o 
  -6  12   1        3.12       -1.12      8.70 o 
  -5  12   1       40.42       37.24     12.29 o 
  -4  12   1       30.37       18.94      7.00 o 
  -3  12   1        0.51        1.77      7.39 o 
  -2  12   1        3.14        3.10      2.75 o 
  -1  12   1        6.14        5.72      2.65 o 
   0  12   1       12.61       19.02      2.79 o 
   1  12   1        2.32       10.74      4.01 o 
   2  12   1      499.53      500.76     14.85 o 
   3  12   1      371.20      401.62     12.79 o 
   4  12   1       62.18       40.41      5.85 o 
   5  12   1       79.53       66.64     13.40 o 
   6  12   1       50.68       53.06     11.16 o 
   7  12   1       26.49       32.57      7.07 o 
  -7  13   1       16.52        2.41      4.68 o 
  -6  13   1      462.85      463.57     17.64 o 
  -5  13   1      130.26      151.93     20.01 o 
  -4  13   1      142.89      138.50     20.94 o 
  -3  13   1      262.49      200.61     10.47 o 
  -2  13   1      145.37      140.44      6.51 o 
  -1  13   1     1148.02     1238.45     15.96 o 
   0  13   1      226.01      245.72      7.31 o 
   1  13   1     1023.31     1080.22     15.44 o 
   2  13   1      698.94      843.37     16.87 o 
   3  13   1     1194.32     1300.02     22.77 o 
   4  13   1      560.65      497.17     16.62 o 
   5  13   1       11.14       18.88     10.16 o 
   6  13   1       32.94       22.85      5.10 o 
  -6  14   1       70.05       64.50      6.78 o 
  -5  14   1       63.38       56.69      8.89 o 
  -4  14   1        5.31        3.83      5.12 o 
  -3  14   1      144.84      136.13      9.91 o 
  -2  14   1      164.55      160.44      7.19 o 
  -1  14   1        9.59       20.10      3.90 o 
   0  14   1        4.43        2.72      2.40 o 
   1  14   1      293.26      302.55      8.94 o 
   2  14   1      567.37      580.38     15.41 o 
   3  14   1       38.18       35.90      4.89 o 
   4  14   1       89.62       84.37      8.15 o 
   5  14   1      294.70      318.30     24.79 o 
   6  14   1       16.26       11.77      3.33 o 
  -6  15   1      151.28      163.33      9.73 o 
  -5  15   1      441.40      504.16     19.43 o 
  -4  15   1        2.01       -4.95      4.96 o 
  -3  15   1        3.53       -1.00      4.51 o 
  -2  15   1     1493.56     1597.15     35.72 o 
  -1  15   1       96.78      106.13      6.78 o 
   0  15   1      664.72      680.68     12.53 o 
   1  15   1      165.39      148.85      7.13 o 
   2  15   1     1092.35     1281.87     50.57 o 
   3  15   1      482.97      531.18     13.08 o 
   4  15   1        7.03        1.05      4.02 o 
   5  15   1       60.83       42.78      7.14 o 
   6  15   1      158.22      134.41      9.88 o 
  -6  16   1       38.62       25.76      7.33 o 
  -5  16   1      143.74      136.30     10.28 o 
  -4  16   1       20.24       32.35      6.26 o 
  -3  16   1       94.31       75.36      7.98 o 
  -2  16   1        0.25        6.54      3.82 o 
  -1  16   1        0.42        2.67      4.23 o 
   0  16   1      276.54      319.54     12.12 o 
   1  16   1       56.26       44.22      6.25 o 
   2  16   1      526.82      545.91     20.54 o 
   3  16   1       17.62        8.97      3.65 o 
   4  16   1      120.59      112.66     12.20 o 
   5  16   1       45.90       47.31      7.39 o 
   6  16   1        6.37        6.30      5.36 o 
  -5  17   1      356.70      383.04     14.74 o 
  -4  17   1      103.55      104.40      8.49 o 
  -3  17   1      226.26      224.35     12.52 o 
  -2  17   1       16.34       16.45      4.55 o 
  -1  17   1      758.33      830.09     15.75 o 
   0  17   1      195.21      172.03      8.75 o 
   1  17   1      361.78      363.33     20.40 o 
   2  17   1      484.25      499.37     16.30 o 
   3  17   1       14.02       28.80      6.86 o 
   4  17   1       43.36       32.93      8.88 o 
   5  17   1       45.67       35.32      5.88 o 
  -5  18   1      106.05       84.48      7.41 o 
  -4  18   1       28.98       43.70      5.78 o 
  -3  18   1       49.97       53.73      6.82 o 
  -2  18   1      128.55      132.38      8.03 o 
  -1  18   1        6.04        6.86      4.00 o 
   0  18   1       19.05       14.57      4.80 o 
   1  18   1      560.81      560.23     21.75 o 
   2  18   1       64.93       62.26      7.26 o 
   3  18   1        4.18        9.15      6.48 o 
   4  18   1       21.45       13.17      6.83 o 
   5  18   1       14.25       18.30      3.45 o 
  -4  19   1      230.97      215.53     11.65 o 
  -3  19   1       56.18       63.70      6.70 o 
  -2  19   1      341.63      352.00     20.75 o 
  -1  19   1      132.49      144.32     11.85 o 
   0  19   1      404.58      417.35     17.40 o 
   1  19   1      127.48      107.95     10.88 o 
   2  19   1        0.79       -1.23      4.93 o 
   3  19   1       12.20       12.53      5.58 o 
   4  19   1        2.41        0.15      5.66 o 
  -4  20   1       56.59       50.09      5.25 o 
  -3  20   1       16.68        7.63      3.97 o 
  -2  20   1        7.03        6.50      4.36 o 
  -1  20   1       28.87       22.86      8.73 o 
   0  20   1        6.82       -0.89      5.13 o 
   1  20   1        0.50        0.87      4.34 o 
   2  20   1       14.25       11.33      5.76 o 
   3  20   1       14.90       19.75      5.25 o 
   4  20   1        0.59        0.79      4.40 o 
  -3  21   1      221.76      215.78     41.61 o 
  -2  21   1       79.04      114.67     18.75 o 
  -1  21   1      154.34      151.67     10.61 o 
   0  21   1       80.59       76.04      8.18 o 
   1  21   1       61.11       49.76      5.67 o 
   2  21   1       21.09       25.00     10.16 o 
   3  21   1        1.95       -1.82      8.84 o 
  -2  22   1        5.62       -2.69      6.20 o 
  -1  22   1        0.00       -4.49      7.48 o 
   0  22   1        5.50       -3.86      4.02 o 
   1  22   1        0.36        6.54      5.73 o 
   2  22   1        2.34       -6.11      6.11 o 
  -1  23   1      148.26      148.00      8.82 o 
   0  23   1       36.36       32.76      5.45 o 
   1  23   1       15.71       15.61      6.28 o 
  -8   0   2        3.11       16.62      5.93 o 
  -7   0   2       79.54      114.71     13.80 o 
  -6   0   2       94.76      115.29      9.14 o 
  -5   0   2      194.26      156.81      9.36 o 
  -4   0   2      747.26      629.00     22.00 o 
  -3   0   2     5416.67     4959.83     70.88 o 
  -2   0   2     4206.83     3931.51     45.63 o 
  -1   0   2     9333.31     7395.89     90.37 o 
   0   0   2     3596.86     3593.22     55.27 o 
   1   0   2     4774.53     4871.63     62.56 o 
   2   0   2     1455.13     1345.04     45.07 o 
   3   0   2     1633.82     1993.39     64.28 o 
   4   0   2        1.61        1.55      3.22 o 
   5   0   2     1514.29     1775.07     39.32 o 
   6   0   2      729.15      821.32     33.57 o 
   7   0   2      250.44      231.73     13.35 o 
   8   0   2       74.02       68.01     10.78 o 
  -8   1   2        3.91       -0.88     13.53 o 
  -7   1   2        5.43       -5.16      5.16 o 
  -6   1   2        9.70        8.59      4.32 o 
  -5   1   2       21.24       12.50      4.08 o 
  -4   1   2       20.18       32.09      4.76 o 
  -3   1   2       19.19        8.89      5.12 o 
  -2   1   2     1910.37     2084.25     24.15 o 
  -1   1   2    20966.76    14969.92     89.65 o 
   0   1   2     5594.17     5853.44     32.80 o 
   1   1   2     3370.72     3632.34     97.89 o 
   2   1   2       86.40       88.09      7.48 o 
   3   1   2        0.64        0.11      5.69 o 
   4   1   2       10.21       10.71      2.40 o 
   5   1   2        2.92       -3.28      3.28 o 
   6   1   2       55.74       48.15      6.12 o 
   7   1   2        0.66       -0.50      4.49 o 
   8   1   2        2.09        3.43      4.54 o 
  -8   2   2       54.60       48.04      9.03 o 
  -7   2   2       66.82       93.66      8.93 o 
  -6   2   2      152.84      164.84      9.19 o 
  -5   2   2      479.56      443.68     13.76 o 
  -4   2   2      629.77      630.92     17.77 o 
  -3   2   2     2848.16     2677.71     57.91 o 
  -2   2   2      884.26      676.18     15.97 o 
  -1   2   2      478.75      457.03     16.68 o 
   0   2   2       40.52       20.38      3.58 o 
   1   2   2     4788.83     4745.47     63.87 o 
   2   2   2     5465.90     6044.31     93.57 o 
   3   2   2       86.50      132.86     12.72 o 
   4   2   2      209.29      226.94      7.18 o 
   5   2   2     1608.31     1823.23     28.37 o 
   6   2   2      868.59     1010.49     21.45 o 
   7   2   2      191.78      178.76     11.88 o 
   8   2   2      101.30       97.04      8.31 o 
  -8   3   2      165.17      144.27     13.63 o 
  -7   3   2      286.09      267.79     13.23 o 
  -6   3   2        0.31       -0.71      4.07 o 
  -5   3   2      117.02      170.99     10.45 o 
  -4   3   2      252.71      200.56      8.86 o 
  -3   3   2      160.97      186.57     11.29 o 
  -2   3   2     1259.53     1306.91     28.12 o 
  -1   3   2     1829.60     1992.55     27.23 o 
   0   3   2      224.11      251.43     11.73 o 
   1   3   2     2076.34     2347.19     45.57 o 
   2   3   2      861.16      841.14     35.86 o 
   3   3   2      197.53      225.44     22.87 o 
   4   3   2      308.39      338.62      8.73 o 
   5   3   2      915.16      928.98     20.57 o 
   6   3   2        0.22        4.21      3.66 o 
   7   3   2       63.24       74.19      8.11 o 
   8   3   2       47.66       39.95      5.73 o 
  -8   4   2      178.67      158.43     14.09 o 
  -7   4   2      261.18      272.75     14.48 o 
  -6   4   2      119.22      100.67      8.24 o 
  -5   4   2       33.73       52.02      7.13 o 
  -4   4   2     1382.08     1499.89     25.58 o 
  -3   4   2     4321.06     4311.99     61.02 o 
  -2   4   2     2002.87     1955.19     32.49 o 
  -1   4   2      690.96      593.32     13.22 o 
   0   4   2       17.23        9.82      4.79 o 
   1   4   2     1265.49     1092.47     32.69 o 
   2   4   2      511.44      540.13     29.35 o 
   3   4   2     2297.34     2762.24     77.75 o 
   4   4   2     1403.84     1398.76     17.48 o 
   5   4   2      140.85      167.29      9.41 o 
   6   4   2      580.37      684.93     18.34 o 
   7   4   2      118.66      107.38      9.35 o 
   8   4   2        2.49        6.72     11.29 o 
  -8   5   2       12.18       17.07      7.14 o 
  -7   5   2      460.86      389.07     17.98 o 
  -6   5   2        4.37       10.02      4.52 o 
  -5   5   2      710.64      645.83     19.89 o 
  -4   5   2       44.75       27.19      3.86 o 
  -3   5   2       76.69       70.00     12.67 o 
  -2   5   2     1425.92     1404.56     29.69 o 
  -1   5   2      260.18      251.87     22.58 o 
   0   5   2     1018.19      928.26     24.63 o 
   1   5   2     2496.65     2492.50     52.27 o 
   2   5   2       69.29       51.31      8.39 o 
   3   5   2       90.16      145.51     19.68 o 
   4   5   2      587.46      690.95     13.13 o 
   5   5   2        0.78       -1.23      3.42 o 
   6   5   2      172.91      136.03     11.26 o 
   7   5   2      129.16      141.27     10.33 o 
   8   5   2        2.39        5.31      4.44 o 
  -8   6   2       15.37       16.60      6.48 o 
  -7   6   2      401.52      397.60     15.71 o 
  -6   6   2      188.51      158.68     14.43 o 
  -5   6   2      146.65      107.34      9.34 o 
  -4   6   2     1146.33     1269.44     22.04 o 
  -3   6   2      678.13      723.41     24.52 o 
  -2   6   2     1026.07     1060.78     27.77 o 
  -1   6   2     2184.40     2351.89     68.91 o 
   0   6   2     5173.00     5153.51    136.17 o 
   1   6   2     2487.30     2277.49     41.05 o 
   2   6   2      203.01      189.07     14.35 o 
   3   6   2       15.90        9.63      5.11 o 
   4   6   2     1321.33     1280.35     16.54 o 
   5   6   2     1530.74     1642.98     22.49 o 
   6   6   2        3.03        4.53      4.89 o 
   7   6   2        3.95        3.18      3.17 o 
  -8   7   2        2.35       -5.54      5.54 o 
  -7   7   2       20.99       13.86      4.10 o 
  -6   7   2      199.85      202.08     20.01 o 
  -5   7   2       64.18       56.89     10.67 o 
  -4   7   2      845.56      901.59     19.40 o 
  -3   7   2      329.11      350.39     11.00 o 
  -2   7   2      849.40      905.21     33.82 o 
  -1   7   2       73.89       97.11     16.43 o 
   0   7   2     1313.82     1265.54     50.21 o 
   1   7   2       99.58      147.50     12.54 o 
   2   7   2      482.66      525.91     29.20 o 
   3   7   2       15.75       14.50      5.13 o 
   4   7   2      307.19      334.46     11.55 o 
   5   7   2      692.94      779.98     19.53 o 
   6   7   2      239.78      258.75     14.85 o 
   7   7   2       17.54       22.32      4.01 o 
  -7   8   2      254.69      236.95     13.20 o 
  -6   8   2      643.63      562.02     51.71 o 
  -5   8   2      469.57      406.78     31.86 o 
  -4   8   2        4.36        0.05      2.35 o 
  -3   8   2      550.04      595.91     17.14 o 
  -2   8   2     3069.98     3291.14    107.90 o 
  -1   8   2     3141.73     3403.47     89.04 o 
   0   8   2      573.84      559.95     24.47 o 
   1   8   2     2032.00     1950.85     45.91 o 
   2   8   2      834.53      777.16     30.72 o 
   3   8   2      395.09      365.46     14.49 o 
   4   8   2     1792.66     1846.38     26.85 o 
   5   8   2       33.60       38.19      5.98 o 
   6   8   2        8.87       -0.60      4.47 o 
   7   8   2        3.81        1.59      3.86 o 
  -7   9   2       56.41       40.82      5.55 o 
  -6   9   2      224.94      249.54     17.61 o 
  -5   9   2       14.16       15.35     10.14 o 
  -4   9   2      423.47      482.82     38.42 o 
  -3   9   2      473.02      475.87     14.91 o 
  -2   9   2     1981.38     2236.99     31.23 o 
  -1   9   2      205.51      224.63     25.03 o 
   0   9   2      479.33      509.90     36.02 o 
   1   9   2      125.49      105.21     13.33 o 
   2   9   2       67.47       94.19     12.47 o 
   3   9   2      409.27      373.13     12.06 o 
   4   9   2      118.22      131.65      8.42 o 
   5   9   2        8.91       10.52      4.98 o 
   6   9   2       98.73      112.85     14.28 o 
   7   9   2        2.08        2.65      4.12 o 
  -7  10   2        7.88        0.08      3.25 o 
  -6  10   2     1795.23     1692.85     56.23 o 
  -5  10   2      730.07      670.75     36.88 o 
  -4  10   2        3.84        7.61      4.36 o 
  -3  10   2       13.55       17.18      4.12 o 
  -2  10   2      520.73      404.45      9.89 o 
  -1  10   2     3281.99     3301.64     50.78 o 
   0  10   2     3857.47     4312.64    104.12 o 
   1  10   2      755.88      754.38     19.56 o 
   2  10   2      535.84      579.51     18.47 o 
   3  10   2     1436.02     1539.94     24.98 o 
   4  10   2       25.11       20.36      4.63 o 
   5  10   2       43.63       54.00     11.37 o 
   6  10   2       11.60       16.22      5.74 o 
   7  10   2       15.88       27.66      7.22 o 
  -7  11   2        0.54       -3.02      3.53 o 
  -6  11   2        0.51        9.87     10.41 o 
  -5  11   2      330.35      267.56     25.77 o 
  -4  11   2       12.38        2.41      4.79 o 
  -3  11   2       56.59       47.23      5.47 o 
  -2  11   2        0.89        4.91      2.29 o 
  -1  11   2       19.97       18.00      2.67 o 
   0  11   2      120.98       93.14      5.17 o 
   1  11   2       77.71       90.18      5.67 o 
   2  11   2      264.10      300.13     15.80 o 
   3  11   2       42.69       53.69      4.85 o 
   4  11   2     1270.77     1450.54     31.14 o 
   5  11   2      183.71      155.19     17.57 o 
   6  11   2       47.33       45.67      7.23 o 
   7  11   2        7.32        4.34      5.09 o 
  -7  12   2      130.28       99.30      8.45 o 
  -6  12   2        1.08       11.12     10.93 o 
  -5  12   2     1679.51     1813.34     60.54 o 
  -4  12   2      352.56      432.08     16.48 o 
  -3  12   2      149.74      198.74      9.62 o 
  -2  12   2     1082.54      995.69     17.24 o 
  -1  12   2     1751.79     1739.93     25.67 o 
   0  12   2     1725.39     1723.05     24.91 o 
   1  12   2      312.95      318.12      9.99 o 
   2  12   2      493.06      548.90     15.51 o 
   3  12   2     1201.59     1348.66     31.73 o 
   4  12   2      269.08      275.58     15.77 o 
   5  12   2        4.76       -4.79      7.33 o 
   6  12   2        4.10        3.66      3.94 o 
   7  12   2       52.55       58.49      7.54 o 
  -6  13   2      168.98      168.84     19.08 o 
  -5  13   2      157.65      149.79     11.33 o 
  -4  13   2       87.96       73.90      8.58 o 
  -3  13   2       57.87       43.45      5.11 o 
  -2  13   2      109.17      106.16      6.54 o 
  -1  13   2        0.18        0.74      2.56 o 
   0  13   2       26.62       18.80      3.41 o 
   1  13   2       11.22       11.39      3.94 o 
   2  13   2        0.00        7.85      6.02 o 
   3  13   2       42.96       34.46      6.00 o 
   4  13   2      502.15      443.35     19.50 o 
   5  13   2       23.94       28.61      7.38 o 
   6  13   2        7.29       10.88      3.73 o 
  -6  14   2      269.55      244.58     14.88 o 
  -5  14   2      252.74      289.90     14.65 o 
  -4  14   2      294.81      336.17     16.41 o 
  -3  14   2      475.71      478.06     18.80 o 
  -2  14   2        3.15        6.86      3.95 o 
  -1  14   2      918.28     1007.28     18.09 o 
   0  14   2     1993.51     2045.19     26.58 o 
   1  14   2       10.13        4.10      3.92 o 
   2  14   2      324.06      334.43     14.25 o 
   3  14   2      667.86      760.09     19.00 o 
   4  14   2      150.88      147.97      9.75 o 
   5  14   2       23.83       14.29      7.24 o 
   6  14   2       21.76       19.36      3.53 o 
  -6  15   2       14.07        4.41      5.21 o 
  -5  15   2      180.74      135.81     21.00 o 
  -4  15   2      172.54      175.17     10.97 o 
  -3  15   2      112.34      143.25      8.03 o 
  -2  15   2      920.24      979.19     18.81 o 
  -1  15   2        0.80        3.65      4.10 o 
   0  15   2      146.16      130.09      8.90 o 
   1  15   2        3.33        1.77      5.01 o 
   2  15   2       67.49       44.03      7.61 o 
   3  15   2       20.77       19.94      4.46 o 
   4  15   2        1.60       -3.09      5.34 o 
   5  15   2       45.16       40.16     10.04 o 
   6  15   2       48.04       37.91      4.82 o 
  -6  16   2        0.01       -2.85      4.90 o 
  -5  16   2       60.28       58.23      7.22 o 
  -4  16   2      417.64      458.67     18.36 o 
  -3  16   2      115.46       96.57     14.67 o 
  -2  16   2      873.05      910.46     18.59 o 
  -1  16   2      394.70      448.38     13.29 o 
   0  16   2      127.35      115.77      7.90 o 
   1  16   2      703.87      661.72     21.77 o 
   2  16   2      205.21      219.03     13.40 o 
   3  16   2      197.21      244.33     10.00 o 
   4  16   2      504.42      510.89     21.66 o 
   5  16   2        6.31       -2.65      5.64 o 
  -5  17   2       19.38        8.30      7.17 o 
  -4  17   2       23.28        9.25      5.66 o 
  -3  17   2       13.61       -1.26      6.72 o 
  -2  17   2       77.49       73.41      6.63 o 
  -1  17   2      132.03      146.60      8.20 o 
   0  17   2       17.82       16.79      4.61 o 
   1  17   2      101.48       74.31      8.70 o 
   2  17   2       19.06       10.63      5.93 o 
   3  17   2       25.09       15.76      4.19 o 
   4  17   2       12.45       15.08      5.03 o 
   5  17   2       72.57       66.62     17.29 o 
  -5  18   2       37.84       42.50      8.32 o 
  -4  18   2      228.03      206.18     26.31 o 
  -3  18   2      307.87      312.60     23.47 o 
  -2  18   2       22.87       27.33      4.88 o 
  -1  18   2       61.51       85.10      8.21 o 
   0  18   2      408.23      408.74     14.64 o 
   1  18   2       43.22       40.45      8.05 o 
   2  18   2      106.84      113.85      8.37 o 
   3  18   2      142.22      131.58      8.35 o 
   4  18   2       85.46       87.97     11.14 o 
   5  18   2      133.42      102.61     11.46 o 
  -4  19   2       55.86       46.44      6.38 o 
  -3  19   2        9.24       -0.10      4.65 o 
  -2  19   2        0.30       -4.45      4.45 o 
  -1  19   2       16.78       13.60      5.39 o 
   0  19   2       19.97       10.65      6.09 o 
   1  19   2       17.61       21.33      7.18 o 
   2  19   2        0.41        0.45      4.29 o 
   3  19   2       49.57       13.76      4.88 o 
   4  19   2        1.76       -2.70      5.66 o 
  -4  20   2      137.91       95.53     10.92 o 
  -3  20   2       82.40       71.91      7.88 o 
  -2  20   2       85.53       80.77      6.85 o 
  -1  20   2      121.89      149.48      9.00 o 
   0  20   2       13.54       12.92      5.72 o 
   1  20   2       15.69       21.83      8.98 o 
   2  20   2      240.83      218.51      8.38 o 
   3  20   2      131.24      130.66     10.84 o 
   4  20   2       69.32       94.72      9.95 o 
  -3  21   2        8.00       -4.23      4.82 o 
  -2  21   2        0.08       -8.11      8.11 o 
  -1  21   2       17.94       24.36      6.06 o 
   0  21   2        1.45        2.28      4.50 o 
   1  21   2        1.90        3.09      3.87 o 
   2  21   2      127.70      130.10     12.66 o 
   3  21   2        0.96       -5.46      5.46 o 
  -2  22   2       39.73       41.57      7.87 o 
  -1  22   2       64.50       75.76     11.44 o 
   0  22   2       36.18       37.11      8.27 o 
   1  22   2       41.43       36.60      5.75 o 
   2  22   2       80.97       77.29      8.91 o 
   0  23   2       35.19       55.08      7.91 o 
  -8   1   3       25.66       12.71      4.00 o 
  -7   1   3      273.62      314.90     13.06 o 
  -6   1   3      509.31      617.26     17.33 o 
  -5   1   3        1.11       -0.86      4.09 o 
  -4   1   3      618.48      661.10     20.62 o 
  -3   1   3     5242.08     5159.24    104.70 o 
  -2   1   3     4533.17     3673.75     61.55 o 
  -1   1   3     1536.47     1287.19     67.25 o 
   0   1   3      187.45      225.02      7.02 o 
   1   1   3     2485.19     2400.50     37.97 o 
   2   1   3     4957.91     4805.75     51.41 o 
   3   1   3     2069.50     2297.59     52.39 o 
   4   1   3      754.04      861.05     12.03 o 
   5   1   3      542.33      602.01     14.65 o 
   6   1   3      281.36      370.62     16.32 o 
   7   1   3       55.82       57.06      5.95 o 
   8   1   3        5.15       14.25      5.43 o 
  -8   2   3      255.90      243.05     15.77 o 
  -7   2   3       22.10       12.63      4.35 o 
  -6   2   3       14.06        4.69      4.71 o 
  -5   2   3       65.18       58.61      6.14 o 
  -4   2   3      569.76      559.90     15.27 o 
  -3   2   3      986.16      841.66     34.47 o 
  -2   2   3     2558.25     2605.14     50.89 o 
  -1   2   3      421.01      351.71     26.09 o 
   0   2   3        3.49        6.90      2.54 o 
   1   2   3      206.31      220.29     12.15 o 
   2   2   3     1550.78     1825.87     37.03 o 
   3   2   3      302.96      315.09     13.13 o 
   4   2   3       12.69        1.79      2.54 o 
   5   2   3       45.57       35.86      5.56 o 
   6   2   3       22.84       11.52      4.38 o 
   7   2   3       78.40       83.12      8.33 o 
  -8   3   3        3.06       15.33      5.43 o 
  -7   3   3      299.05      341.85     15.23 o 
  -6   3   3      468.69      501.63     13.82 o 
  -5   3   3      385.24      347.36     11.65 o 
  -4   3   3      320.33      309.87      9.96 o 
  -3   3   3     1221.98     1207.65     40.29 o 
  -2   3   3     7030.11     6766.71     77.92 o 
  -1   3   3      109.86      114.32      8.35 o 
   0   3   3        8.96        4.83      2.86 o 
   1   3   3     2346.29     2334.63     37.98 o 
   2   3   3     6212.97     6657.23    127.36 o 
   3   3   3     1152.06     1217.39     14.59 o 
   4   3   3      505.49      461.66      9.96 o 
   5   3   3       61.87       63.44      5.73 o 
   6   3   3      513.02      612.87     15.01 o 
   7   3   3       95.25      110.09      9.55 o 
  -8   4   3        2.94       15.35      5.93 o 
  -7   4   3       89.89      109.78      7.26 o 
  -6   4   3       88.18       68.95      7.59 o 
  -5   4   3       34.76       37.27      5.42 o 
  -4   4   3      282.07      264.27     10.41 o 
  -3   4   3      182.15      136.52     13.29 o 
  -2   4   3      619.98      648.15     28.97 o 
  -1   4   3     2504.21     2525.07     51.64 o 
   0   4   3      285.77      292.80     11.61 o 
   1   4   3     1874.97     1977.39     46.04 o 
   2   4   3       38.67       38.81     11.03 o 
   3   4   3      166.84      132.53      6.34 o 
   4   4   3      149.93      137.89      5.93 o 
   5   4   3      150.17      137.97      8.61 o 
   6   4   3      390.45      420.54     14.56 o 
   7   4   3        2.03        9.62      4.37 o 
  -8   5   3      152.32      141.65     13.18 o 
  -7   5   3        1.85        6.92      2.97 o 
  -6   5   3      288.53      276.78     15.11 o 
  -5   5   3     1419.25     1285.82     35.37 o 
  -4   5   3       25.55       14.93      4.27 o 
  -3   5   3      730.31      736.40     18.71 o 
  -2   5   3      967.64      827.94     33.41 o 
  -1   5   3     1452.24     1590.44     42.84 o 
   0   5   3     1971.96     1913.47     36.82 o 
   1   5   3     2170.44     2062.03     49.11 o 
   2   5   3     1950.81     2134.98     62.81 o 
   3   5   3      749.69      867.01     15.42 o 
   4   5   3        6.50       14.67      2.84 o 
   5   5   3     1398.74     1551.26     21.88 o 
   6   5   3       53.33       73.48      8.63 o 
   7   5   3       15.26       17.06      6.71 o 
  -7   6   3        5.79        8.22      5.84 o 
  -6   6   3       17.56       13.99      5.52 o 
  -5   6   3      124.67      149.26     10.66 o 
  -4   6   3      228.38      223.20     11.59 o 
  -3   6   3       75.02       80.72      7.05 o 
  -2   6   3      162.98      151.53     15.37 o 
  -1   6   3     1897.84     2127.16     51.03 o 
   0   6   3      774.47      811.49     26.27 o 
   1   6   3      949.79      891.68     35.34 o 
   2   6   3       54.27       65.68     12.45 o 
   3   6   3      289.78      299.50      9.73 o 
   4   6   3       54.51       45.99      4.04 o 
   5   6   3        2.31        0.99      3.16 o 
   6   6   3        2.00       -3.19      4.45 o 
   7   6   3       55.22       53.71      6.47 o 
  -7   7   3       87.77       84.89      8.55 o 
  -6   7   3      151.37      134.10     10.86 o 
  -5   7   3      371.46      282.46     14.70 o 
  -4   7   3     1074.95     1016.95     21.55 o 
  -3   7   3       80.03       75.60      5.29 o 
  -2   7   3       90.77       92.03     12.80 o 
  -1   7   3      532.74      586.12     41.13 o 
   0   7   3     5187.57     5677.56     74.59 o 
   1   7   3     2901.27     2920.63     70.24 o 
   2   7   3        0.13        6.12      8.26 o 
   3   7   3       87.68       94.63      6.02 o 
   4   7   3      830.07      817.53     14.05 o 
   5   7   3       30.76       22.73      5.14 o 
   6   7   3      245.42      282.42     15.13 o 
   7   7   3      125.37      131.49     10.87 o 
  -7   8   3       51.39       56.72      8.26 o 
  -6   8   3        1.86       17.59      7.93 o 
  -5   8   3       10.00       14.53      6.08 o 
  -4   8   3       64.89       57.65      6.07 o 
  -3   8   3       97.99      120.11      6.09 o 
  -2   8   3      318.07      311.33      9.78 o 
  -1   8   3        2.21        9.70     11.17 o 
   0   8   3      156.51      198.72     26.38 o 
   1   8   3     2760.69     2723.29     74.80 o 
   2   8   3       47.24       41.18     12.22 o 
   3   8   3      751.25      788.76     25.21 o 
   4   8   3       26.37       23.44      4.07 o 
   5   8   3        1.17       -1.57      4.28 o 
   6   8   3       63.42       66.02      8.50 o 
   7   8   3        0.47        5.30      2.66 o 
  -7   9   3       67.06       71.56      5.79 o 
  -6   9   3      219.22      188.42     23.23 o 
  -5   9   3      211.55      158.80     19.48 o 
  -4   9   3       54.48       43.51      5.88 o 
  -3   9   3      191.83      224.05      9.85 o 
  -2   9   3      313.61      303.31     10.13 o 
  -1   9   3     2320.28     2396.84     74.12 o 
   0   9   3     2410.60     2526.97     67.58 o 
   1   9   3      174.24      143.11      8.57 o 
   2   9   3       53.46       43.75      6.21 o 
   3   9   3      209.52      233.82     14.38 o 
   4   9   3      128.07      121.67      8.43 o 
   5   9   3      620.64      618.62     18.63 o 
   6   9   3      113.97      128.33     10.40 o 
   7   9   3       41.49       38.47      3.80 o 
  -7  10   3       42.95       36.38      6.74 o 
  -6  10   3       94.12      115.82     12.92 o 
  -5  10   3       38.37       33.05     11.53 o 
  -4  10   3       33.19       28.76      6.49 o 
  -3  10   3      161.15      177.15      9.24 o 
  -2  10   3       73.15       95.00      6.59 o 
  -1  10   3       18.70       13.22      3.94 o 
   0  10   3      428.98      450.64     14.86 o 
   1  10   3      188.44      221.79      8.50 o 
   2  10   3      125.48      116.21      9.99 o 
   3  10   3      170.33      148.19     25.04 o 
   4  10   3       17.39       23.43      7.39 o 
   5  10   3       94.64      120.66      8.76 o 
   6  10   3       21.49       23.16     10.05 o 
   7  10   3       13.68       22.94      5.70 o 
  -7  11   3       17.75        7.31      3.37 o 
  -6  11   3       72.19       63.34     10.65 o 
  -5  11   3      267.49      240.99     23.99 o 
  -4  11   3      236.97      283.18     15.46 o 
  -3  11   3       36.63       49.71      6.20 o 
  -2  11   3      453.92      430.32     12.91 o 
  -1  11   3     1712.48     1624.28     38.38 o 
   0  11   3      673.66      666.05     14.70 o 
   1  11   3      604.38      548.01     15.85 o 
   2  11   3      132.96      130.18     21.05 o 
   3  11   3       50.20       33.99      8.60 o 
   4  11   3      732.12      797.63     25.25 o 
   5  11   3      278.44      263.53     12.06 o 
   6  11   3       62.31       69.10      7.84 o 
  -6  12   3        4.98        9.26      5.54 o 
  -5  12   3      142.69      149.60     19.10 o 
  -4  12   3        7.15       -5.51      9.20 o 
  -3  12   3        7.48        8.08      4.64 o 
  -2  12   3        3.06        0.10      3.55 o 
  -1  12   3        0.04        4.00      3.65 o 
   0  12   3        1.79        5.71      3.99 o 
   1  12   3        8.49        9.00      3.80 o 
   2  12   3       76.61       76.06      7.54 o 
   3  12   3        1.05        3.89     14.81 o 
   4  12   3      336.95      354.56     20.63 o 
   5  12   3      152.52      141.52     16.98 o 
   6  12   3       11.07       10.35      6.18 o 
  -6  13   3       92.07       69.85     16.23 o 
  -5  13   3      214.58      213.45     21.60 o 
  -4  13   3      305.00      404.76     30.50 o 
  -3  13   3       60.23       76.87      8.55 o 
  -2  13   3      190.67      153.03      9.04 o 
  -1  13   3     1033.26     1010.95     18.21 o 
   0  13   3      770.69      725.69     17.21 o 
   1  13   3      337.32      311.38     11.92 o 
   2  13   3       17.42       16.72      5.46 o 
   3  13   3      142.48      164.15     11.16 o 
   4  13   3      458.72      462.24     18.68 o 
   5  13   3      326.08      296.37     22.43 o 
   6  13   3       38.57       40.87      5.79 o 
  -6  14   3        2.47        0.96      4.30 o 
  -5  14   3      246.18      228.76     21.56 o 
  -4  14   3      282.70      266.26     25.32 o 
  -3  14   3      852.65      874.92     22.12 o 
  -2  14   3       16.72       22.23      6.03 o 
  -1  14   3        4.04        1.19      3.42 o 
   0  14   3      125.29      119.21      7.28 o 
   1  14   3        1.51        7.99      5.22 o 
   2  14   3        0.82        4.47      4.85 o 
   3  14   3        3.76       -3.42      6.49 o 
   4  14   3      460.24      422.02     18.35 o 
   5  14   3       89.53       96.61     11.84 o 
   6  14   3       20.57       16.96      3.60 o 
  -6  15   3        2.05        5.99      6.63 o 
  -5  15   3      280.12      272.73     22.08 o 
  -4  15   3      647.59      744.58     38.90 o 
  -3  15   3      107.54      116.95      9.60 o 
  -2  15   3       51.62       36.09      7.05 o 
  -1  15   3      351.72      358.74     12.54 o 
   0  15   3      417.72      449.84     28.21 o 
   1  15   3      307.05      270.50     19.85 o 
   2  15   3       89.54       80.69     11.32 o 
   3  15   3      580.71      652.21     17.68 o 
   4  15   3      370.38      439.64     18.31 o 
   5  15   3       11.21        6.25      7.99 o 
  -5  16   3       10.15        5.60      8.62 o 
  -4  16   3       61.60       54.66     13.98 o 
  -3  16   3      136.94      180.45     10.86 o 
  -2  16   3      220.84      180.96     11.22 o 
  -1  16   3       27.87       27.50      6.31 o 
   0  16   3       95.92      112.95      9.52 o 
   1  16   3      161.21      154.82     11.47 o 
   2  16   3       39.56       20.23      6.09 o 
   3  16   3      149.99      144.85      9.22 o 
   4  16   3       83.77       83.46      8.55 o 
   5  16   3       22.66       21.29      5.04 o 
  -5  17   3      157.35      131.76     13.82 o 
  -4  17   3      229.72      249.69     21.44 o 
  -3  17   3      513.48      547.49     16.59 o 
  -2  17   3       31.47       32.15      6.23 o 
  -1  17   3        4.13        4.65      5.47 o 
   0  17   3     1369.15     1603.97     35.29 o 
   1  17   3        0.39        3.70      5.38 o 
   2  17   3      151.08      137.68     10.56 o 
   3  17   3      666.68      727.00     17.56 o 
   4  17   3      294.30      359.59     16.91 o 
   5  17   3        0.70       -0.78     12.16 o 
  -5  18   3        2.46       -5.37      5.37 o 
  -4  18   3       55.45       42.62     11.29 o 
  -3  18   3       83.87      105.91      9.44 o 
  -2  18   3        0.94        1.74      4.49 o 
  -1  18   3      332.72      368.34     14.02 o 
   0  18   3       67.73       67.91     13.03 o 
   1  18   3       72.51       55.08      8.19 o 
   2  18   3        7.53        9.26      4.87 o 
   3  18   3      165.60      162.53      8.51 o 
   4  18   3       16.81        3.33      3.30 o 
  -4  19   3      406.15      320.55     19.70 o 
  -3  19   3      148.52      129.46     15.34 o 
  -2  19   3       92.57       93.59      7.79 o 
  -1  19   3      208.40      238.02     14.73 o 
   0  19   3        0.25        2.16      7.58 o 
   1  19   3      402.59      379.97     23.14 o 
   2  19   3      177.49      178.89      8.85 o 
   3  19   3      328.29      342.59     13.38 o 
   4  19   3       41.16       36.03      6.83 o 
  -3  20   3      151.86      118.95     13.30 o 
  -2  20   3        0.68        3.12      4.02 o 
  -1  20   3        7.43        4.07      4.59 o 
   0  20   3        2.67       -3.51      7.74 o 
   1  20   3        1.35        1.27      6.86 o 
   2  20   3        4.11       -0.50      3.75 o 
   3  20   3       45.79       40.13     15.41 o 
  -2  21   3      415.32      408.46     18.15 o 
  -1  21   3       55.00       60.16      6.82 o 
   0  21   3       10.82       18.69      7.81 o 
   1  21   3       33.16       36.88      5.54 o 
   2  21   3      236.72      210.91     10.96 o 
  -1  22   3       11.25        3.78      5.15 o 
   0  22   3        2.34       -5.95      5.95 o 
   1  22   3       14.10       11.20      8.29 o 
  -7   0   4      388.51      368.21     17.33 o 
  -6   0   4     1127.55     1253.56     33.69 o 
  -5   0   4      777.29      803.68     22.48 o 
  -4   0   4       58.09       65.75      6.49 o 
  -3   0   4     1424.84     1657.51     30.70 o 
  -2   0   4       20.30        2.89      8.54 o 
  -1   0   4     2681.54     2478.83     69.32 o 
   0   0   4      107.79       66.23     12.13 o 
   1   0   4      547.63      438.69     24.29 o 
   2   0   4     3074.22     3200.54     77.90 o 
   3   0   4     1550.81     1613.20     18.94 o 
   4   0   4        2.75        4.74      4.25 o 
   5   0   4      158.02      141.91      8.35 o 
   6   0   4       82.15      126.12     14.33 o 
   7   0   4       13.20       23.43      5.03 o 
  -7   1   4       31.62       31.83      5.60 o 
  -6   1   4        3.35       -2.68      4.67 o 
  -5   1   4       30.72       13.05      4.25 o 
  -4   1   4       51.26       44.40      4.65 o 
  -3   1   4      453.15      578.87     11.12 o 
  -2   1   4     2193.06     2291.93    139.36 o 
  -1   1   4     1526.39     1770.29     90.26 o 
   0   1   4       42.81       48.06     12.34 o 
   1   1   4     1750.51     1890.98     34.40 o 
   2   1   4      659.49      795.90     28.18 o 
   3   1   4        4.90        1.68      1.98 o 
   4   1   4        9.62        6.78      1.90 o 
   5   1   4       27.43       33.39      6.45 o 
   6   1   4        1.89       -1.25      3.92 o 
   7   1   4        4.74        5.76      2.50 o 
  -7   2   4      326.15      312.32     12.65 o 
  -6   2   4      437.65      484.51     13.90 o 
  -5   2   4      920.86      966.10     20.67 o 
  -4   2   4       44.70       32.11      4.90 o 
  -3   2   4       27.92       32.61      3.79 o 
  -2   2   4     7563.29     7378.60    543.61 o 
  -1   2   4       89.12       42.87      7.60 o 
   0   2   4       49.51       50.37     12.90 o 
   1   2   4      161.22      148.53     11.12 o 
   2   2   4     2958.93     3024.65     54.60 o 
   3   2   4     2267.80     2352.26     16.57 o 
   4   2   4      305.06      313.31      7.78 o 
   5   2   4        0.79        3.22      4.08 o 
   6   2   4       47.11       71.73      7.73 o 
   7   2   4       12.79       14.44      4.61 o 
  -7   3   4       44.73       51.85      6.08 o 
  -6   3   4       96.50       81.40      7.61 o 
  -5   3   4      264.15      244.89     12.65 o 
  -4   3   4        0.89        4.20      4.95 o 
  -3   3   4       37.36       16.54      4.65 o 
  -2   3   4      372.62      414.78     39.44 o 
  -1   3   4      464.27      500.31     26.37 o 
   0   3   4       21.82       18.14      7.42 o 
   1   3   4      890.56      872.70     25.66 o 
   2   3   4      733.50      866.97     16.28 o 
   3   3   4      198.22      203.40      4.85 o 
   4   3   4      550.37      572.77     11.19 o 
   5   3   4        1.76       -0.47      3.80 o 
   6   3   4       47.22       48.17      5.02 o 
   7   3   4        7.80        6.14      3.78 o 
  -7   4   4      147.74      138.01      8.78 o 
  -6   4   4     1276.08     1407.44     25.37 o 
  -5   4   4      111.42       94.53     10.06 o 
  -4   4   4      146.48      103.52      9.73 o 
  -3   4   4      824.00      859.78     24.35 o 
  -2   4   4      514.54      403.45     17.19 o 
  -1   4   4     2945.42     2799.68    149.31 o 
   0   4   4      663.07      677.24     65.19 o 
   1   4   4      628.52      612.39     22.09 o 
   2   4   4      884.45      879.34     14.16 o 
   3   4   4      786.04      869.21     11.77 o 
   4   4   4      171.84      165.34      5.92 o 
   5   4   4      211.86      182.12     10.25 o 
   6   4   4      102.64      136.89      8.50 o 
   7   4   4      292.30      340.70     13.14 o 
  -7   5   4       21.58       33.88      4.83 o 
  -6   5   4       53.95       41.57      6.12 o 
  -5   5   4      267.89      264.69     16.82 o 
  -4   5   4      306.31      318.39     20.40 o 
  -3   5   4       62.00       49.57      6.55 o 
  -2   5   4       41.20       94.51      9.17 o 
  -1   5   4       39.82       31.60     10.38 o 
   0   5   4      160.03      126.13     14.82 o 
   1   5   4      408.68      371.51     26.32 o 
   2   5   4        2.53       -0.88      2.36 o 
   3   5   4      155.90      134.00      6.09 o 
   4   5   4       59.14       60.13      4.77 o 
   5   5   4      223.02      218.58      8.62 o 
   6   5   4       66.03       89.37      8.66 o 
   7   5   4       57.60       49.60      5.71 o 
  -7   6   4        1.80        0.31      2.44 o 
  -6   6   4       35.71       38.70      7.73 o 
  -5   6   4      554.97      460.89     15.71 o 
  -4   6   4      349.38      248.91     13.34 o 
  -3   6   4      376.70      369.92     14.72 o 
  -2   6   4     1188.29     1138.47     37.79 o 
  -1   6   4     2337.60     2325.15     35.91 o 
   0   6   4      583.09      594.76     32.04 o 
   1   6   4      993.71     1025.38     25.06 o 
   2   6   4      553.96      547.50     13.54 o 
   3   6   4      273.30      298.54      8.75 o 
   4   6   4      886.86     1001.00     15.69 o 
   5   6   4       69.71       65.07      6.22 o 
   6   6   4      369.50      407.96     16.70 o 
   7   6   4      123.10      142.16     18.75 o 
  -7   7   4       38.00       43.32      5.71 o 
  -6   7   4       31.37       22.58      5.55 o 
  -5   7   4      806.21      827.81     24.82 o 
  -4   7   4        7.98        3.63      4.66 o 
  -3   7   4      341.89      385.05     12.83 o 
  -2   7   4       22.59       24.95      5.19 o 
  -1   7   4     1562.24     1615.59     31.42 o 
   0   7   4       27.05       12.05      4.95 o 
   1   7   4       81.29       68.41      9.39 o 
   2   7   4      766.54      709.27     15.74 o 
   3   7   4       61.26       56.60      5.23 o 
   4   7   4     1152.86     1236.29     19.87 o 
   5   7   4       78.92       86.19      6.74 o 
   6   7   4       63.57       74.98      8.18 o 
   7   7   4       25.68       16.77      5.10 o 
  -7   8   4        4.05        1.02      2.15 o 
  -6   8   4        7.24        9.63      4.38 o 
  -5   8   4      504.20      446.64     19.42 o 
  -4   8   4     1211.78     1094.79     22.40 o 
  -3   8   4       40.74       37.94      7.39 o 
  -2   8   4      415.58      455.02     15.32 o 
  -1   8   4     1621.46     1693.00     35.93 o 
   0   8   4     2064.33     2048.87     28.91 o 
   1   8   4      551.40      476.83     14.31 o 
   2   8   4     1536.83     1576.14     53.94 o 
   3   8   4        6.65       15.29      4.20 o 
   4   8   4       47.27       37.47      6.54 o 
   5   8   4      850.26      859.86     27.98 o 
   6   8   4      448.63      507.84     20.43 o 
   7   8   4       92.88       77.47      8.10 o 
  -7   9   4       52.61       59.65      5.77 o 
  -6   9   4        5.96       -2.85      4.65 o 
  -5   9   4      146.80      151.33     18.33 o 
  -4   9   4      331.10      339.01     17.37 o 
  -3   9   4       92.66      106.60     10.36 o 
  -2   9   4      191.57      235.26     11.91 o 
  -1   9   4       44.55       22.74      3.88 o 
   0   9   4      317.86      336.22     13.49 o 
   1   9   4       54.75       49.68      8.71 o 
   2   9   4      325.73      327.30     15.64 o 
   3   9   4      296.33      308.16     14.10 o 
   4   9   4        0.32       -0.12      4.68 o 
   5   9   4      215.21      232.79     14.92 o 
   6   9   4       24.82       33.59      8.94 o 
  -7  10   4        0.61        7.87      4.34 o 
  -6  10   4        5.66       -4.31      4.31 o 
  -5  10   4      180.07      135.40     17.92 o 
  -4  10   4      516.88      495.34     20.86 o 
  -3  10   4     1302.71     1534.68     35.83 o 
  -2  10   4      308.06      307.48     11.49 o 
  -1  10   4      139.87       97.06      6.74 o 
   0  10   4     1003.91      974.95     23.32 o 
   1  10   4     2471.81     2486.20     50.30 o 
   2  10   4       92.14       73.20     10.40 o 
   3  10   4      536.03      561.31     18.58 o 
   4  10   4       36.79       34.73      5.65 o 
   5  10   4      544.97      533.36     20.80 o 
   6  10   4      281.01      272.79     18.59 o 
  -6  11   4      186.47      142.80      8.59 o 
  -5  11   4       16.93        3.25      7.49 o 
  -4  11   4      314.52      321.31     17.20 o 
  -3  11   4      104.58      125.71     11.07 o 
  -2  11   4       11.53        9.93      4.34 o 
  -1  11   4       35.75       29.56      4.92 o 
   0  11   4        1.72       -2.81      4.69 o 
   1  11   4      148.99      155.38     14.96 o 
   2  11   4        5.80        7.31      4.66 o 
   3  11   4      128.36      144.62     17.91 o 
   4  11   4       54.89       44.76      8.19 o 
   5  11   4       93.62      114.35     10.28 o 
   6  11   4        2.40        5.98      5.52 o 
  -6  12   4       10.22        7.54     12.28 o 
  -5  12   4       71.88       56.98     12.45 o 
  -4  12   4     1002.32     1074.20     29.02 o 
  -3  12   4      458.02      580.64     23.03 o 
  -2  12   4      119.15      114.24      9.90 o 
  -1  12   4       28.12        8.90      3.63 o 
   0  12   4     1926.08     1990.64     51.26 o 
   1  12   4     1834.56     1874.52     46.33 o 
   2  12   4      184.70      151.10      8.19 o 
   3  12   4      210.15      195.52     12.78 o 
   4  12   4      744.94      764.65     24.26 o 
   5  12   4      635.94      612.86     30.88 o 
   6  12   4      111.14      120.60      8.01 o 
  -6  13   4        1.56       -2.01      3.85 o 
  -5  13   4        2.26       -0.14      7.25 o 
  -4  13   4      130.27      118.79     11.40 o 
  -3  13   4      317.95      318.23     17.76 o 
  -2  13   4        4.37       -1.47      5.18 o 
  -1  13   4      109.23       95.11      7.24 o 
   0  13   4       87.67       81.00     10.12 o 
   1  13   4       28.51       23.03      9.55 o 
   2  13   4      280.00      276.10     14.19 o 
   3  13   4        0.32        1.01      5.04 o 
   4  13   4      152.87      139.32      8.87 o 
   5  13   4      100.60      113.00     14.55 o 
   6  13   4        0.80       10.54      4.05 o 
  -6  14   4        3.41       -7.94      7.94 o 
  -5  14   4       35.19       20.30      8.71 o 
  -4  14   4       69.59       96.77     10.05 o 
  -3  14   4     1081.53     1271.22     32.73 o 
  -2  14   4      138.41      134.66      9.99 o 
  -1  14   4      123.07      120.01      9.35 o 
   0  14   4     1161.84     1265.54     31.93 o 
   1  14   4      200.49      213.16     17.60 o 
   2  14   4        0.05        4.77      6.74 o 
   3  14   4      540.36      505.87     19.00 o 
   4  14   4      258.74      327.22     16.00 o 
   5  14   4      241.93      269.39     12.35 o 
  -5  15   4       69.47       61.09     10.87 o 
  -4  15   4        9.23        9.18      5.75 o 
  -3  15   4        3.97        4.89      6.24 o 
  -2  15   4        6.19        8.08      5.47 o 
  -1  15   4       29.60       36.23      6.43 o 
   0  15   4      238.94      251.94     17.31 o 
   1  15   4        0.78        0.79      5.04 o 
   2  15   4      150.81      125.55      9.16 o 
   3  15   4       47.98       39.65      5.60 o 
   4  15   4      121.14      128.52      9.63 o 
   5  15   4       11.03        9.58      4.16 o 
  -5  16   4       17.01       10.13      7.21 o 
  -4  16   4      359.54      360.07     24.72 o 
  -3  16   4       12.74       -5.11      6.73 o 
  -2  16   4      271.02      293.07     16.94 o 
  -1  16   4     1064.93     1155.02     30.87 o 
   0  16   4       23.98       34.34      8.05 o 
   1  16   4      126.01      103.90      9.55 o 
   2  16   4      145.00      120.09      9.44 o 
   3  16   4       73.47      102.16      7.34 o 
   4  16   4      311.54      364.61     13.94 o 
   5  16   4       42.38       48.57      7.58 o 
  -4  17   4        5.07       11.95      8.66 o 
  -3  17   4       15.90       11.58      5.74 o 
  -2  17   4        3.98       15.01      6.70 o 
  -1  17   4      347.40      359.60     24.33 o 
   0  17   4       48.95       44.82     10.95 o 
   1  17   4       71.72       52.38     10.45 o 
   2  17   4        0.14        4.50      4.05 o 
   3  17   4        9.05       19.13      3.84 o 
   4  17   4      245.38      251.90     25.35 o 
  -4  18   4       56.34       51.10     10.37 o 
  -3  18   4      205.94      190.34     11.19 o 
  -2  18   4       36.50       31.26      7.30 o 
  -1  18   4      197.44      213.49     13.67 o 
   0  18   4      149.00      183.42     17.01 o 
   1  18   4        7.79        6.92      7.20 o 
   2  18   4      115.21      103.51      9.90 o 
   3  18   4      225.40      240.93     11.22 o 
   4  18   4      192.47      213.26     14.05 o 
  -3  19   4       10.23        7.92      4.82 o 
  -2  19   4       65.77       50.09      7.51 o 
  -1  19   4       68.52       75.50     12.04 o 
   0  19   4        9.67       13.57      8.28 o 
   1  19   4        1.34        3.15      6.24 o 
   2  19   4       23.10       28.69      5.41 o 
   3  19   4       66.22       70.18      9.48 o 
  -3  20   4      110.96       80.67     10.32 o 
  -2  20   4       30.50       27.22      7.35 o 
  -1  20   4        1.18       -7.00      7.08 o 
   0  20   4      102.64      126.37     13.50 o 
   1  20   4      168.82      184.68      9.54 o 
   2  20   4       72.39       77.01      6.71 o 
  -1  21   4        3.75        5.34      6.04 o 
   0  21   4        0.86        1.19      5.15 o 
   1  21   4       11.07       16.43      5.73 o 
  -7   1   5      122.05       68.42      7.90 o 
  -6   1   5      346.71      335.42     12.88 o 
  -5   1   5      180.99      193.47      9.36 o 
  -4   1   5        0.07       -1.67      3.28 o 
  -3   1   5      139.00      114.06      5.73 o 
  -2   1   5      791.89      838.25     14.99 o 
  -1   1   5     4234.79     3764.89    117.32 o 
   0   1   5     1942.42     1746.59     35.66 o 
   1   1   5      597.13      665.37     12.13 o 
   2   1   5      196.16      129.01      5.07 o 
   3   1   5      703.43      664.27      8.94 o 
   4   1   5      793.89      871.12     12.41 o 
   5   1   5      338.85      270.72     13.15 o 
   6   1   5        5.97        9.27      4.13 o 
   7   1   5       69.76      101.42     10.16 o 
  -7   2   5       12.37       12.52      6.87 o 
  -6   2   5       36.54       22.75      5.75 o 
  -5   2   5      195.38      152.47      8.66 o 
  -4   2   5      223.16      215.90      9.99 o 
  -3   2   5     1357.69     1441.80     22.75 o 
  -2   2   5       12.73       12.31      3.77 o 
  -1   2   5       98.20      103.74      6.04 o 
   0   2   5        6.24        5.15      3.12 o 
   1   2   5      179.56      208.66     11.29 o 
   2   2   5       11.76        6.76      2.01 o 
   3   2   5      149.67      134.90      4.59 o 
   4   2   5        5.09        8.73      2.94 o 
   5   2   5       16.08        6.70      2.77 o 
   6   2   5        0.05       -0.28      2.90 o 
   7   2   5       44.15       51.53      7.67 o 
  -7   3   5       21.59       13.16      5.65 o 
  -6   3   5      356.24      389.48     11.55 o 
  -5   3   5      395.68      418.55     13.25 o 
  -4   3   5       25.89       20.26      4.62 o 
  -3   3   5       18.09       14.13      4.37 o 
  -2   3   5      657.85      620.94     15.17 o 
  -1   3   5     2948.63     2693.92     27.31 o 
   0   3   5     1289.83     1241.11     18.42 o 
   1   3   5        1.08        1.47      3.17 o 
   2   3   5     1354.90     1370.84     14.68 o 
   3   3   5     1267.75     1326.46     12.71 o 
   4   3   5      803.87      852.56     19.17 o 
   5   3   5       34.63       40.22      5.86 o 
   6   3   5      185.31      183.13      9.97 o 
   7   3   5      243.56      324.54     18.64 o 
  -7   4   5        4.01        6.41      3.34 o 
  -6   4   5       29.45       21.08      4.65 o 
  -5   4   5      420.75      362.82     15.30 o 
  -4   4   5       27.88       16.32      4.22 o 
  -3   4   5       30.57       24.38      5.23 o 
  -2   4   5     2413.88     2392.03     48.91 o 
  -1   4   5      177.03      197.27     10.61 o 
   0   4   5      234.65      214.14      7.92 o 
   1   4   5      218.20      238.51     10.80 o 
   2   4   5      199.18      175.71      5.82 o 
   3   4   5      102.12      105.74      4.42 o 
   4   4   5       37.81       43.64      4.45 o 
   5   4   5       20.52       19.74      4.28 o 
   6   4   5       13.31        7.28      3.68 o 
   7   4   5       52.65       45.86      6.74 o 
  -7   5   5       46.14       35.18     10.10 o 
  -6   5   5        4.94       15.17      4.55 o 
  -5   5   5     1205.77     1291.03     22.80 o 
  -4   5   5      634.78      558.71     20.45 o 
  -3   5   5      211.18      195.94     11.73 o 
  -2   5   5      549.32      511.95     50.64 o 
  -1   5   5     1143.01     1049.48     96.36 o 
   0   5   5      270.11      240.21      9.19 o 
   1   5   5      324.83      311.64     11.84 o 
   2   5   5     1440.31     1464.22     20.49 o 
   3   5   5     2079.83     2245.18     33.45 o 
   4   5   5       34.23       16.41      3.47 o 
   5   5   5      181.43      170.15      8.55 o 
   6   5   5      158.20      181.67      8.82 o 
   7   5   5       28.17       21.06      4.68 o 
  -7   6   5        3.14       -4.83      4.83 o 
  -6   6   5        8.39        1.63      3.63 o 
  -5   6   5       52.17       50.51      6.36 o 
  -4   6   5      515.09      522.05     16.32 o 
  -3   6   5       66.85       66.57      7.98 o 
  -2   6   5     1012.72     1084.81     32.74 o 
  -1   6   5      182.94      195.69     10.09 o 
   0   6   5      153.67      127.09      5.96 o 
   1   6   5        0.30        3.23      2.78 o 
   2   6   5      459.81      442.62     11.08 o 
   3   6   5      290.83      316.21     10.32 o 
   4   6   5      701.93      757.71     13.20 o 
   5   6   5        7.30        5.68      4.25 o 
   6   6   5      157.33      182.04     12.05 o 
  -7   7   5        0.04       -4.28      4.28 o 
  -6   7   5      170.08      226.17     12.07 o 
  -5   7   5      300.71      323.39     11.91 o 
  -4   7   5     1218.46     1096.88     23.29 o 
  -3   7   5      835.73      889.88     32.12 o 
  -2   7   5     1398.89     1541.74     36.31 o 
  -1   7   5        0.07        7.91      4.52 o 
   0   7   5      510.57      451.39     10.57 o 
   1   7   5     1154.04     1151.90     35.72 o 
   2   7   5      607.00      626.53     17.10 o 
   3   7   5      482.84      560.63     20.71 o 
   4   7   5       92.21      110.99      6.51 o 
   5   7   5       85.65       79.46      7.68 o 
   6   7   5      208.70      193.72     19.69 o 
  -6   8   5       29.03       37.15      5.58 o 
  -5   8   5      169.41      197.76     10.95 o 
  -4   8   5      241.33      272.03     20.20 o 
  -3   8   5       29.58       26.47      7.74 o 
  -2   8   5      494.30      508.05     24.86 o 
  -1   8   5       17.70       24.78      4.38 o 
   0   8   5      718.86      648.71     15.02 o 
   1   8   5      654.19      697.26     17.69 o 
   2   8   5      953.79     1028.28     60.99 o 
   3   8   5      497.15      474.56     27.02 o 
   4   8   5        0.55       -0.78      5.62 o 
   5   8   5       10.39        1.08      4.07 o 
   6   8   5       81.74       90.38      8.31 o 
  -6   9   5       23.64       28.74      5.51 o 
  -5   9   5      356.52      353.42     13.55 o 
  -4   9   5      682.04      629.87     67.03 o 
  -3   9   5     2176.56     2406.98     73.80 o 
  -2   9   5      275.07      315.23     11.96 o 
  -1   9   5      399.51      411.84     12.90 o 
   0   9   5       12.44       10.44      3.91 o 
   1   9   5     1051.87     1006.62     21.45 o 
   2   9   5     1151.06     1169.56     35.82 o 
   3   9   5        6.69        7.19      5.74 o 
   4   9   5      107.48      118.54      7.81 o 
   5   9   5      247.41      232.10     17.52 o 
   6   9   5      132.76      126.31     11.71 o 
  -6  10   5       59.90       69.06      9.52 o 
  -5  10   5        6.21        5.56      6.09 o 
  -4  10   5       56.16       57.21      9.22 o 
  -3  10   5       36.65       41.69      9.92 o 
  -2  10   5       11.93       12.03      4.98 o 
  -1  10   5      136.62      119.04      7.72 o 
   0  10   5      103.10      122.41     10.50 o 
   1  10   5      267.51      311.75     17.72 o 
   2  10   5       81.25       70.28     10.43 o 
   3  10   5       50.91       56.24      8.54 o 
   4  10   5       92.83       85.81      6.86 o 
   5  10   5        6.70       -2.71      4.89 o 
   6  10   5      126.68      125.01     11.24 o 
  -6  11   5        1.83        3.06      2.51 o 
  -5  11   5       23.21       28.98      5.68 o 
  -4  11   5     1082.82     1033.23     83.92 o 
  -3  11   5     1103.73     1326.31     69.59 o 
  -2  11   5      358.69      457.25     20.83 o 
  -1  11   5      110.54      110.73      9.44 o 
   0  11   5      873.77      922.06     24.94 o 
   1  11   5      547.68      547.27     22.99 o 
   2  11   5       69.22       62.37      7.40 o 
   3  11   5        8.87        7.65      8.99 o 
   4  11   5      143.42      148.42      8.04 o 
   5  11   5      307.48      286.12     13.80 o 
   6  11   5      129.32       98.83      9.73 o 
  -6  12   5        8.70        7.05      3.83 o 
  -5  12   5       26.06       17.62      8.01 o 
  -4  12   5        2.39        8.78      6.30 o 
  -3  12   5       61.55       56.05     10.23 o 
  -2  12   5       35.74       32.07      8.59 o 
  -1  12   5        0.03       -3.60      6.77 o 
   0  12   5        2.67        1.75      5.92 o 
   1  12   5       12.14        6.75      7.26 o 
   2  12   5       35.02       41.87      6.13 o 
   3  12   5       18.12        7.77      5.16 o 
   4  12   5       21.76       14.53      4.87 o 
   5  12   5       70.47       61.57      8.40 o 
  -5  13   5        0.49        6.03      6.79 o 
  -4  13   5      993.86      957.82    118.55 o 
  -3  13   5      503.69      580.53     36.57 o 
  -2  13   5      154.15      193.72     14.88 o 
  -1  13   5      177.99      189.25     14.38 o 
   0  13   5      349.40      411.40     25.31 o 
   1  13   5      517.82      553.08     26.29 o 
   2  13   5       83.58       60.56      7.67 o 
   3  13   5       27.69       21.44      7.54 o 
   4  13   5       91.18       77.52      7.07 o 
   5  13   5      203.83      179.95     14.51 o 
  -5  14   5      207.12      145.61     33.16 o 
  -4  14   5       36.22       29.58      6.83 o 
  -3  14   5       25.85       15.41      7.86 o 
  -2  14   5      133.00      141.82     12.75 o 
  -1  14   5       12.47       21.59      7.62 o 
   0  14   5        0.60        4.18      9.51 o 
   1  14   5       25.15       18.64      8.70 o 
   2  14   5       34.12       18.97      4.74 o 
   3  14   5       10.11        4.42      8.14 o 
   4  14   5        3.71       -2.41      3.84 o 
   5  14   5       37.18       28.05      6.90 o 
  -5  15   5       61.52       41.40      8.86 o 
  -4  15   5        1.96       12.70      8.25 o 
  -3  15   5      593.13      666.35     74.24 o 
  -2  15   5      172.94      204.58     15.81 o 
  -1  15   5      269.42      284.55     16.65 o 
   0  15   5       70.69       60.72     12.38 o 
   1  15   5      195.58      185.83     16.23 o 
   2  15   5      316.62      274.72     17.35 o 
   3  15   5       28.37       37.48     10.90 o 
   4  15   5      101.86      105.07      6.70 o 
  -4  16   5       66.65       64.57      6.66 o 
  -3  16   5       93.80       58.88      7.90 o 
  -2  16   5      112.65      131.15     11.97 o 
  -1  16   5        0.05       -0.54      6.76 o 
   0  16   5       32.61       37.55     10.10 o 
   1  16   5        2.86       -1.41      6.65 o 
   2  16   5        5.93       10.53      5.66 o 
   3  16   5        7.53        1.49      7.23 o 
   4  16   5        9.61       10.47      6.88 o 
  -4  17   5        5.19       13.37      6.91 o 
  -3  17   5       20.57       27.44      5.85 o 
  -2  17   5      614.28      632.04     36.68 o 
  -1  17   5       46.97       59.03     11.68 o 
   0  17   5      261.14      295.45     20.03 o 
   1  17   5      388.73      426.23     22.02 o 
   2  17   5      102.93       98.19     12.42 o 
   3  17   5       88.58       57.79     18.49 o 
  -3  18   5       13.80       -1.31      4.47 o 
  -2  18   5       16.43       19.44      6.20 o 
  -1  18   5      203.15      229.27     17.60 o 
   0  18   5      128.57      123.11     13.23 o 
   1  18   5       18.08       20.63      6.47 o 
   2  18   5       13.82        7.95      3.84 o 
   3  18   5       16.36        7.31      5.65 o 
  -2  19   5        0.54       16.12      6.50 o 
  -1  19   5      324.60      341.84     18.91 o 
   0  19   5      157.48      172.17     13.65 o 
   1  19   5      137.05      156.52     12.22 o 
   2  19   5       27.42       26.14      6.89 o 
  -1  20   5        4.31       -3.48      5.49 o 
   0  20   5        7.87       10.10      5.48 o 
   1  20   5       43.37       44.71      6.97 o 
  -7   0   6        7.81        9.11      5.82 o 
  -6   0   6        2.76       -2.60      5.20 o 
  -5   0   6      682.45      728.88     26.96 o 
  -4   0   6      364.69      291.46     17.52 o 
  -3   0   6     1559.69     1664.52     38.02 o 
  -2   0   6       43.27       22.86      5.45 o 
  -1   0   6     2609.74     2573.93     37.50 o 
   0   0   6     6988.29     7074.78    124.00 o 
   1   0   6        7.20        4.75      3.51 o 
   2   0   6       21.81       25.55      4.23 o 
   3   0   6      986.45     1044.36     19.05 o 
   4   0   6      986.70     1069.55     19.15 o 
   5   0   6        0.48        2.19      3.20 o 
   6   0   6        7.09        4.20      4.35 o 
  -7   1   6       15.83       13.17      3.92 o 
  -6   1   6       25.31       19.84      5.44 o 
  -5   1   6       28.84       25.24      5.93 o 
  -4   1   6        7.44        1.95      4.24 o 
  -3   1   6       20.60       25.86      5.55 o 
  -2   1   6        0.54       -1.74      3.21 o 
  -1   1   6       38.52       38.22      4.56 o 
   0   1   6      237.20      255.70      8.03 o 
   1   1   6        2.66        1.56      2.46 o 
   2   1   6       20.83       19.13      3.10 o 
   3   1   6      100.53       90.82      4.75 o 
   4   1   6      165.14      175.52      7.00 o 
   5   1   6       15.87       13.76      3.16 o 
   6   1   6        1.96        5.73      3.01 o 
  -7   2   6        3.02        2.89      5.08 o 
  -6   2   6        2.80        7.77      4.05 o 
  -5   2   6      706.16      777.70     19.34 o 
  -4   2   6     1326.48     1330.64     24.85 o 
  -3   2   6      215.67      243.22     10.89 o 
  -2   2   6      860.81     1001.99     19.33 o 
  -1   2   6     3121.79     3157.56     45.00 o 
   0   2   6     2134.80     2047.12     24.15 o 
   1   2   6     1179.60     1265.12     16.82 o 
   2   2   6        1.39       -0.72      2.59 o 
   3   2   6      334.23      333.97      7.87 o 
   4   2   6      337.05      375.71      9.43 o 
   5   2   6      138.17      118.24      6.35 o 
   6   2   6       38.50       25.85      6.32 o 
  -6   3   6       32.10       33.15      4.55 o 
  -5   3   6      101.67       92.55      7.66 o 
  -4   3   6        5.83        2.81      4.62 o 
  -3   3   6      590.25      527.02     17.15 o 
  -2   3   6      800.95      951.37     23.26 o 
  -1   3   6      567.22      550.92     18.28 o 
   0   3   6      232.20      265.50      8.97 o 
   1   3   6      964.09     1056.54     22.41 o 
   2   3   6        6.42       10.12      3.00 o 
   3   3   6       92.51       91.67      5.57 o 
   4   3   6        0.14       -0.02      2.69 o 
   5   3   6      121.93      110.28      5.97 o 
   6   3   6       87.91       88.50     15.94 o 
  -6   4   6      276.73      248.40     11.02 o 
  -5   4   6      105.56      142.01      7.71 o 
  -4   4   6      107.57       99.69      7.86 o 
  -3   4   6      399.09      362.42     48.05 o 
  -2   4   6      814.85      877.42     23.60 o 
  -1   4   6     1339.60     1243.39     31.01 o 
   0   4   6      852.45      796.64     13.60 o 
   1   4   6      219.39      243.75     10.32 o 
   2   4   6      464.24      476.53     13.91 o 
   3   4   6      776.52      812.12     13.49 o 
   4   4   6       47.16       54.79      4.82 o 
   5   4   6      184.94      188.73     16.82 o 
   6   4   6       87.01       74.51      9.17 o 
  -6   5   6      205.84      204.63     12.45 o 
  -5   5   6       63.93       64.61      6.38 o 
  -4   5   6      136.99      136.69      9.87 o 
  -3   5   6       99.47      122.83     29.82 o 
  -2   5   6      266.34      281.81     32.08 o 
  -1   5   6      235.39      234.44     13.65 o 
   0   5   6      314.85      293.63      8.65 o 
   1   5   6      550.16      567.90     18.90 o 
   2   5   6        2.12       -0.82      3.25 o 
   3   5   6       29.34       34.38      4.05 o 
   4   5   6        0.13        3.01      3.45 o 
   5   5   6       14.83       17.47      4.54 o 
   6   5   6       10.33        9.98      3.28 o 
  -6   6   6       57.15       74.96      8.39 o 
  -5   6   6      231.58      261.37     10.84 o 
  -4   6   6      205.40      209.78     11.67 o 
  -3   6   6      409.12      460.87     28.47 o 
  -2   6   6       78.35       70.65      9.11 o 
  -1   6   6      897.68      821.54     21.26 o 
   0   6   6      266.21      208.48      8.45 o 
   1   6   6      596.19      606.35     19.79 o 
   2   6   6     1058.60     1105.47     19.97 o 
   3   6   6       52.68       43.61      5.29 o 
   4   6   6      568.67      622.39     16.97 o 
   5   6   6      125.89      139.57      8.80 o 
   6   6   6       97.31       78.31      6.06 o 
  -6   7   6       54.50       55.13      6.01 o 
  -5   7   6        0.13        1.04      3.41 o 
  -4   7   6      138.89      140.12     13.36 o 
  -3   7   6       25.89       18.59     11.25 o 
  -2   7   6      735.21      783.36     25.22 o 
  -1   7   6      101.55       90.54     11.13 o 
   0   7   6      292.69      266.03     13.13 o 
   1   7   6      183.39      148.70     15.96 o 
   2   7   6      184.62      161.74      7.41 o 
   3   7   6       11.99       17.40      4.28 o 
   4   7   6       56.08       52.35      6.47 o 
   5   7   6        7.18        6.12      3.74 o 
   6   7   6        0.34       -4.00      4.10 o 
  -6   8   6       69.94       82.00      9.29 o 
  -5   8   6        0.83        3.33      3.62 o 
  -4   8   6      430.89      402.41     35.08 o 
  -3   8   6      662.94      775.89     25.98 o 
  -2   8   6      382.49      480.73     20.14 o 
  -1   8   6        1.49       -5.27      6.27 o 
   0   8   6       96.51       78.43      7.65 o 
   1   8   6       67.69       68.28      7.52 o 
   2   8   6      330.67      315.85     16.55 o 
   3   8   6     1543.22     1458.99     49.56 o 
   4   8   6       91.22       99.33      7.92 o 
   5   8   6       33.73       31.93      4.89 o 
  -6   9   6        0.22        5.25      3.82 o 
  -5   9   6        2.41        0.12      3.73 o 
  -4   9   6       10.34        2.81      6.09 o 
  -3   9   6        2.61       -2.20      7.36 o 
  -2   9   6       25.55       21.51      7.75 o 
  -1   9   6        1.71       -4.86      4.86 o 
   0   9   6        1.53       -0.85     23.53 o 
   1   9   6      489.93      451.81     16.58 o 
   2   9   6      251.29      250.55     15.09 o 
   3   9   6       21.62       26.08      5.47 o 
   4   9   6       43.05       37.33      5.63 o 
   5   9   6        4.25        3.00      4.01 o 
  -6  10   6       65.96       65.48     10.66 o 
  -5  10   6       48.63       44.02      7.23 o 
  -4  10   6      468.78      434.04     17.95 o 
  -3  10   6      392.40      389.58     18.12 o 
  -2  10   6      143.29      169.31     14.76 o 
  -1  10   6        0.01       -4.95      4.95 o 
   0  10   6        5.04        0.63      6.75 o 
   1  10   6      243.70      277.53     18.50 o 
   2  10   6      529.26      494.41     20.38 o 
   3  10   6      733.22      652.90     17.87 o 
   4  10   6       78.63       75.31      5.97 o 
   5  10   6        9.54       12.96      5.85 o 
  -5  11   6      204.30      193.87     12.89 o 
  -4  11   6      137.51      171.27     11.77 o 
  -3  11   6       91.96       98.68     11.68 o 
  -2  11   6        9.74        8.13      5.32 o 
  -1  11   6      119.64       93.32     10.69 o 
   0  11   6       37.41       37.88     11.09 o 
   1  11   6       11.71       18.05      7.80 o 
   2  11   6        3.00       -4.21      6.58 o 
   3  11   6      151.86      133.04      8.81 o 
   4  11   6        8.76        5.42      3.44 o 
   5  11   6        4.83        2.37      3.48 o 
  -5  12   6      217.42      181.55     10.50 o 
  -4  12   6       25.86       15.34      8.57 o 
  -3  12   6      496.61      463.39     58.89 o 
  -2  12   6      379.09      437.55     46.44 o 
  -1  12   6        3.99       -6.30      6.30 o 
   0  12   6        8.81        2.87      7.47 o 
   1  12   6      133.40      131.52     13.51 o 
   2  12   6     1023.36      999.48     28.68 o 
   3  12   6      210.92      168.95     16.29 o 
   4  12   6       28.64       14.89      4.36 o 
   5  12   6       73.35       65.53      8.20 o 
  -5  13   6       26.92       23.61      6.61 o 
  -4  13   6       85.61       53.68     10.46 o 
  -3  13   6      228.71      229.85     27.76 o 
  -2  13   6       85.49       78.90     10.69 o 
  -1  13   6       15.65       17.41     10.38 o 
   0  13   6       12.08        5.31      7.50 o 
   1  13   6      200.38      174.56     14.90 o 
   2  13   6      665.80      626.26     20.96 o 
   3  13   6        5.72        7.10      3.25 o 
   4  13   6       63.13       56.13      6.10 o 
  -4  14   6       61.72       35.47      5.37 o 
  -3  14   6      152.97      156.60     22.29 o 
  -2  14   6      197.62      240.13     36.57 o 
  -1  14   6       40.67       50.64     11.53 o 
   0  14   6       85.08       72.88     12.17 o 
   1  14   6      497.47      510.96     46.31 o 
   2  14   6      264.21      237.69     12.86 o 
   3  14   6       19.42       13.11      4.06 o 
   4  14   6        0.93       -2.92      2.92 o 
  -4  15   6      135.36      115.67     10.47 o 
  -3  15   6       40.78       17.75      6.05 o 
  -2  15   6        0.28       -3.37      6.78 o 
  -1  15   6      202.91      225.67     18.61 o 
   0  15   6       58.28       44.77      9.09 o 
   1  15   6      490.05      459.34     15.82 o 
   2  15   6        2.52        5.45      6.42 o 
   3  15   6        0.44        3.42      5.26 o 
  -3  16   6      118.27      127.31     11.57 o 
  -2  16   6      369.20      462.58     23.15 o 
  -1  16   6      156.04      166.83     15.14 o 
   0  16   6      106.90      105.42     12.35 o 
   1  16   6      360.89      355.00     12.99 o 
   2  16   6       96.58       82.86     11.42 o 
   3  16   6        7.55        6.95      4.25 o 
  -3  17   6        7.65       -4.67      4.67 o 
  -2  17   6      208.22      201.76     14.67 o 
  -1  17   6       15.86       14.04      7.05 o 
   0  17   6       13.63        6.59      5.63 o 
   1  17   6       52.18       49.78      7.64 o 
   2  17   6       54.28       42.30      8.77 o 
  -2  18   6       10.54        7.79      5.70 o 
  -1  18   6      331.45      325.36     16.84 o 
   0  18   6      392.14      381.99     17.75 o 
   1  18   6      173.40      180.74      9.39 o 
  -6   1   7       47.11       28.15      4.46 o 
  -5   1   7      452.23      475.33     17.12 o 
  -4   1   7     1644.38     1674.65     43.38 o 
  -3   1   7       37.10       25.28      6.03 o 
  -2   1   7        5.34       15.15     17.19 o 
  -1   1   7      959.57     1002.28     30.18 o 
   0   1   7     1202.74     1113.45     25.89 o 
   1   1   7      298.01      347.16      9.11 o 
   2   1   7        0.73        1.29      2.54 o 
   3   1   7        0.12       -2.08      2.63 o 
   4   1   7       50.71       57.50      6.28 o 
   5   1   7      217.62      217.68     10.44 o 
  -6   2   7       56.02       36.14      5.82 o 
  -5   2   7       15.16       15.97      5.31 o 
  -4   2   7      363.38      398.23     13.97 o 
  -3   2   7       10.18        8.26      5.03 o 
  -2   2   7       54.90       59.93      9.31 o 
  -1   2   7       16.41       23.94      7.67 o 
   0   2   7       95.22       95.79      7.53 o 
   1   2   7       58.09       44.66      4.41 o 
   2   2   7       12.40       10.30      2.89 o 
   3   2   7        7.52        8.98      2.95 o 
   4   2   7        3.00        0.90      3.73 o 
   5   2   7      165.55      131.84      6.73 o 
  -6   3   7        5.61        8.32      4.57 o 
  -5   3   7      439.44      472.54     13.89 o 
  -4   3   7      275.89      293.63     11.86 o 
  -3   3   7     1329.87     1398.04     48.20 o 
  -2   3   7       28.29       32.67      8.11 o 
  -1   3   7      124.93      138.60      9.85 o 
   0   3   7     1201.42     1226.58     23.00 o 
   1   3   7      285.51      280.20      9.59 o 
   2   3   7        3.02        3.43      3.10 o 
   3   3   7       43.00       39.15      4.15 o 
   4   3   7      446.33      457.46     15.59 o 
   5   3   7       84.47       90.42      5.44 o 
  -6   4   7      149.73      102.67      6.79 o 
  -5   4   7       55.98       45.02      5.52 o 
  -4   4   7      116.31      118.46      7.39 o 
  -3   4   7      463.06      493.62     14.70 o 
  -2   4   7        2.60        8.18      5.50 o 
  -1   4   7       85.03       86.93      8.17 o 
   0   4   7        1.88        3.69      4.05 o 
   1   4   7      454.55      482.82     12.09 o 
   2   4   7       27.14       25.46      4.46 o 
   3   4   7        3.18        4.09      3.17 o 
   4   4   7      338.82      325.33     10.94 o 
   5   4   7       83.03       84.31      7.13 o 
  -6   5   7       19.05       -4.37     13.89 o 
  -5   5   7        3.39       -3.46      3.46 o 
  -4   5   7      830.85      994.65     28.29 o 
  -3   5   7      606.39      592.53     18.88 o 
  -2   5   7      319.91      369.53     18.72 o 
  -1   5   7      116.36      122.87      9.32 o 
   0   5   7      551.47      505.87     14.66 o 
   1   5   7      345.09      314.14      9.99 o 
   2   5   7       87.73       83.23      6.02 o 
   3   5   7      164.47      151.72      7.34 o 
   4   5   7      443.04      479.19     12.78 o 
   5   5   7      241.63      209.57     20.89 o 
  -6   6   7        5.41       -4.45      6.48 o 
  -5   6   7      189.95      191.16     15.80 o 
  -4   6   7        2.66        2.08      4.88 o 
  -3   6   7      272.47      283.40     17.04 o 
  -2   6   7      381.33      460.45     20.49 o 
  -1   6   7      136.87      128.34      9.15 o 
   0   6   7       22.48       20.71      6.56 o 
   1   6   7      560.54      565.24     14.63 o 
   2   6   7      212.73      199.88      8.24 o 
   3   6   7      724.81      740.92     19.54 o 
   4   6   7       80.98       77.80      7.40 o 
   5   6   7        1.32        3.92      3.27 o 
  -5   7   7       24.48       36.24      5.32 o 
  -4   7   7      124.91      167.81     10.52 o 
  -3   7   7      304.28      325.19     35.32 o 
  -2   7   7      638.20      765.40     46.15 o 
  -1   7   7       95.23      100.15     10.87 o 
   0   7   7      265.32      222.90     12.51 o 
   1   7   7      585.72      582.97     14.59 o 
   2   7   7       37.44       28.32      5.40 o 
   3   7   7     1338.22     1199.28     30.07 o 
   4   7   7      188.09      181.49      9.82 o 
   5   7   7       17.59        4.46      3.63 o 
  -5   8   7       90.97      126.97      7.78 o 
  -4   8   7      110.39       98.65      8.29 o 
  -3   8   7      448.85      576.46     29.41 o 
  -2   8   7       73.64       86.58     11.89 o 
  -1   8   7        9.86        3.87      6.81 o 
   0   8   7       10.19       15.56      5.50 o 
   1   8   7       32.10       21.62      4.31 o 
   2   8   7        0.06       -4.37      4.86 o 
   3   8   7       86.20       80.95      6.47 o 
   4   8   7      152.91      143.32     11.39 o 
   5   8   7       28.73       25.36      6.61 o 
  -5   9   7       53.28       59.80      5.22 o 
  -4   9   7       22.21       14.60      3.72 o 
  -3   9   7       62.40       65.04      9.69 o 
  -2   9   7      264.23      320.18     17.20 o 
  -1   9   7     1372.70     1410.33     46.26 o 
   0   9   7       96.23       78.99     12.74 o 
   1   9   7        6.11        8.01      7.07 o 
   2   9   7     2109.15     2058.24     51.92 o 
   3   9   7      343.75      324.26     11.40 o 
   4   9   7      135.73      139.04      9.81 o 
  -5  10   7       56.63       61.17      8.98 o 
  -4  10   7        5.27        5.11      4.14 o 
  -3  10   7       17.63       22.94      7.13 o 
  -2  10   7       16.50       25.75      7.35 o 
  -1  10   7       60.79       43.23     11.29 o 
   0  10   7       32.59       30.47      8.85 o 
   1  10   7       10.31       -7.83      7.83 o 
   2  10   7       26.67       25.04      5.69 o 
   3  10   7       91.05       92.79      6.40 o 
   4  10   7        8.14        8.27      3.20 o 
  -4  11   7        8.92       25.88      8.29 o 
  -3  11   7        8.01        0.89      5.64 o 
  -2  11   7      505.28      547.72     29.43 o 
  -1  11   7      244.10      276.12     21.67 o 
   0  11   7       94.60       81.35     11.73 o 
   1  11   7      537.70      504.09     91.54 o 
   2  11   7      417.02      399.08     16.18 o 
   3  11   7      651.99      606.46     15.41 o 
   4  11   7       56.07       49.80      4.75 o 
  -4  12   7        5.43        0.81      5.96 o 
  -3  12   7        1.00        2.33      8.35 o 
  -2  12   7       86.24       89.17     14.14 o 
  -1  12   7        1.72        3.91      8.61 o 
   0  12   7        5.91        3.41      7.42 o 
   1  12   7        0.18       -0.22      8.88 o 
   2  12   7       87.46       74.38      6.54 o 
   3  12   7        4.74        9.52      3.65 o 
   4  12   7       65.44       56.46      5.78 o 
  -4  13   7        9.92        4.64      5.11 o 
  -3  13   7       73.68       64.65     10.99 o 
  -2  13   7      151.43      203.33     17.41 o 
  -1  13   7      247.37      285.14     19.97 o 
   0  13   7       93.41       78.31     11.33 o 
   1  13   7      264.50      266.91     35.90 o 
   2  13   7      391.97      370.72     34.06 o 
   3  13   7      171.90      168.42      8.48 o 
  -3  14   7       62.25       68.92     10.40 o 
  -2  14   7       77.60      112.81     13.61 o 
  -1  14   7       10.74        3.99      8.43 o 
   0  14   7        0.76       -1.53      5.61 o 
   1  14   7       16.22       -0.80     10.91 o 
   2  14   7       66.41       56.86      6.47 o 
   3  14   7        0.75       -2.44      4.39 o 
  -3  15   7      157.75      145.47     11.38 o 
  -2  15   7      204.96      253.96     16.05 o 
  -1  15   7       20.76       26.96      7.64 o 
   0  15   7       67.98       68.30      6.43 o 
   1  15   7       66.28       71.04      9.66 o 
   2  15   7      395.23      358.43     17.70 o 
  -2  16   7       30.67       18.77      5.73 o 
  -1  16   7       49.60       50.80      7.63 o 
   0  16   7       45.69       42.77     11.35 o 
   1  16   7       20.76       18.00      6.67 o 
  -5   0   8       69.59       67.31      9.31 o 
  -4   0   8      364.73      410.84     25.41 o 
  -3   0   8     1040.47     1120.61     43.95 o 
  -2   0   8      214.65      203.01     21.77 o 
  -1   0   8      505.76      528.17     26.57 o 
   0   0   8      306.98      297.11     15.38 o 
   1   0   8      782.61      842.52     19.55 o 
   2   0   8      449.32      497.06     15.29 o 
   3   0   8        2.13       -4.17      4.17 o 
   4   0   8      341.02      338.40     19.06 o 
  -5   1   8       54.67       36.43      6.98 o 
  -4   1   8      121.99      123.20     13.82 o 
  -3   1   8       77.52       91.25     11.70 o 
  -2   1   8       37.95       31.89      8.26 o 
  -1   1   8      121.69      114.12     10.96 o 
   0   1   8      248.60      235.28      8.65 o 
   1   1   8        9.88       11.62      3.75 o 
   2   1   8       12.08       11.02      3.33 o 
   3   1   8        2.49        0.47      3.30 o 
   4   1   8       56.17       46.03      6.07 o 
  -5   2   8       17.45       24.76      5.49 o 
  -4   2   8      372.86      444.97     14.65 o 
  -3   2   8      880.57      937.93     23.43 o 
  -2   2   8       82.80       80.36      8.78 o 
  -1   2   8        2.26        1.24      6.25 o 
   0   2   8       13.06        5.72      3.35 o 
   1   2   8      630.77      655.48     13.87 o 
   2   2   8      201.63      222.38      7.51 o 
   3   2   8      317.79      325.69     14.67 o 
   4   2   8      122.06      116.12      8.47 o 
  -5   3   8        2.11       -5.05      5.05 o 
  -4   3   8      473.19      464.29     14.71 o 
  -3   3   8       73.20       79.43      8.39 o 
  -2   3   8      454.04      477.35     16.48 o 
  -1   3   8       18.38        6.74      5.19 o 
   0   3   8       86.98      112.11      7.59 o 
   1   3   8      373.77      395.37     11.14 o 
   2   3   8       25.53       27.95      3.77 o 
   3   3   8        1.56        5.02      3.25 o 
   4   3   8       73.80       60.68      9.03 o 
  -5   4   8       13.87        6.51     12.34 o 
  -4   4   8      764.36      918.10     25.00 o 
  -3   4   8       84.37       96.97      8.55 o 
  -2   4   8        0.96        5.67      5.61 o 
  -1   4   8      127.48      167.18     12.28 o 
   0   4   8      833.37      827.41     25.07 o 
   1   4   8      559.78      554.01     14.30 o 
   2   4   8       38.40       39.21      4.17 o 
   3   4   8       86.52       77.14      5.84 o 
   4   4   8      190.72      169.66     11.91 o 
  -5   5   8      180.69      180.48      9.91 o 
  -4   5   8        2.98       19.34      6.42 o 
  -3   5   8      308.38      372.33     41.64 o 
  -2   5   8      162.11      163.80     13.03 o 
  -1   5   8       46.89       52.74      8.57 o 
   0   5   8      422.21      438.05     19.99 o 
   1   5   8       89.46       97.24      7.19 o 
   2   5   8      137.42      123.50      7.34 o 
   3   5   8      107.74       91.96      7.23 o 
   4   5   8       63.00       60.53      6.70 o 
  -5   6   8       75.26       77.07     10.45 o 
  -4   6   8       35.68       53.19      8.15 o 
  -3   6   8      391.29      455.71     30.77 o 
  -2   6   8       24.96       42.71      9.34 o 
  -1   6   8      426.92      478.55     29.44 o 
   0   6   8     1028.55     1068.01     31.16 o 
   1   6   8       57.92       50.70      5.41 o 
   2   6   8      194.63      184.22      8.42 o 
   3   6   8       31.03       22.60      4.89 o 
   4   6   8      194.31      167.77     17.50 o 
  -4   7   8       10.47       21.73      8.14 o 
  -3   7   8      153.65      169.44     15.15 o 
  -2   7   8      197.50      225.48     21.17 o 
  -1   7   8      272.55      244.79     19.40 o 
   0   7   8      119.11      101.33      8.28 o 
   1   7   8       22.41       17.72      4.14 o 
   2   7   8      130.87      134.22      7.17 o 
   3   7   8        0.81        1.31      3.69 o 
   4   7   8       45.88       36.46      4.40 o 
  -4   8   8        5.65        8.78      8.36 o 
  -3   8   8       36.57       47.88      7.93 o 
  -2   8   8      474.75      523.18     27.77 o 
  -1   8   8      766.78      910.88     34.74 o 
   0   8   8      229.59      261.45     15.04 o 
   1   8   8      486.02      464.88     17.72 o 
   2   8   8        3.03        2.17      6.48 o 
   3   8   8       50.14       40.29      5.05 o 
   4   8   8      121.74       98.77      5.97 o 
  -4   9   8        0.31        1.64      5.95 o 
  -3   9   8       68.37       65.63      7.76 o 
  -2   9   8        2.97       25.71      9.36 o 
  -1   9   8       33.18       19.26      9.10 o 
   0   9   8      322.49      308.91     11.75 o 
   1   9   8       78.54       92.44     14.31 o 
   2   9   8      153.22      141.05      9.54 o 
   3   9   8      151.20      145.14      9.19 o 
  -4  10   8        0.13        3.80      5.38 o 
  -3  10   8       83.49       56.16      9.95 o 
  -2  10   8     1086.01     1143.70     36.85 o 
  -1  10   8      489.00      519.36     24.51 o 
   0  10   8      187.37      192.00     11.19 o 
   1  10   8        2.98        1.10      6.84 o 
   2  10   8      128.43      125.15      7.31 o 
   3  10   8      351.69      370.76     12.51 o 
  -3  11   8       26.49       15.95      7.16 o 
  -2  11   8       29.81       27.23      8.11 o 
  -1  11   8        2.60       -1.28      3.60 o 
   0  11   8        4.20       -2.09      6.77 o 
   1  11   8        1.08       -5.35      6.97 o 
   2  11   8       18.35       15.98     12.62 o 
   3  11   8       36.15       31.19      7.34 o 
  -3  12   8       31.35        6.75      4.63 o 
  -2  12   8      310.47      315.23     17.69 o 
  -1  12   8      521.41      549.45     22.83 o 
   0  12   8      109.73      109.14      7.74 o 
   1  12   8       45.83       42.81      8.05 o 
   2  12   8       82.34      106.66     12.62 o 
  -2  13   8        4.95        4.39      3.75 o 
  -1  13   8        2.23        6.90      5.30 o 
   0  13   8       30.98       41.09      8.01 o 
   1  13   8       51.16       55.15      7.82 o 
   2  13   8        9.10        9.40      5.94 o 
  -1  14   8      289.40      327.79     16.88 o 
   0  14   8      109.59      112.72     10.92 o 
  -4   1   9      246.73      265.34     11.46 o 
  -3   1   9      838.24      926.02     22.79 o 
  -2   1   9      126.49      129.39      7.43 o 
  -1   1   9       16.40       11.06      6.83 o 
   0   1   9       91.43       79.34      9.81 o 
   1   1   9      945.67      999.09     26.07 o 
   2   1   9      713.79      731.20     17.75 o 
   3   1   9       66.54       69.39      9.14 o 
  -4   2   9      121.68       88.68      7.94 o 
  -3   2   9       12.57       27.71      4.87 o 
  -2   2   9      170.87      177.58      9.48 o 
  -1   2   9       11.75        7.18      6.74 o 
   0   2   9      165.15      163.21     12.25 o 
   1   2   9       34.47       43.40      4.79 o 
   2   2   9       38.79       32.88      5.10 o 
   3   2   9        5.17       -5.17      5.17 o 
  -4   3   9        5.42        2.79      6.23 o 
  -3   3   9      522.29      585.15     25.23 o 
  -2   3   9      407.87      419.26     20.87 o 
  -1   3   9       17.02       18.71      7.20 o 
   0   3   9       61.76       67.72      6.64 o 
   1   3   9      435.73      422.03     12.73 o 
   2   3   9      318.29      306.02     10.52 o 
   3   3   9      147.75      128.58      8.19 o 
  -4   4   9       16.00        7.16      6.34 o 
  -3   4   9        1.99       -4.64      6.74 o 
  -2   4   9      166.81      188.67     12.84 o 
  -1   4   9       25.17       24.30      6.54 o 
   0   4   9      341.74      333.65     21.13 o 
   1   4   9      102.51      104.41      7.25 o 
   2   4   9       26.35       21.18      5.88 o 
   3   4   9      162.76      133.47      8.42 o 
  -3   5   9       65.36       68.31     10.58 o 
  -2   5   9      359.69      401.22     21.77 o 
  -1   5   9      230.64      254.02     11.67 o 
   0   5   9       84.99       91.72      7.21 o 
   1   5   9       77.43       74.66      5.55 o 
   2   5   9      240.81      205.68      8.44 o 
   3   5   9       29.34       18.75      5.45 o 
  -3   6   9       24.98       27.19      7.53 o 
  -2   6   9      161.10      207.99     15.01 o 
  -1   6   9       80.87       79.47     10.82 o 
   0   6   9      246.49      228.56     16.40 o 
   1   6   9       67.22       56.70      7.21 o 
   2   6   9        2.02        2.37      3.91 o 
  -3   7   9       63.89       77.08      8.81 o 
  -2   7   9      132.35      123.46     13.71 o 
  -1   7   9      213.40      239.91     22.84 o 
   0   7   9      308.97      326.73     29.83 o 
   1   7   9      182.32      162.25      9.50 o 
   2   7   9       93.38       82.91     11.89 o 
  -2   8   9        0.82        0.97      2.72 o 
  -1   8   9       11.91        5.16      3.92 o 
   0   8   9       48.91       53.02     10.20 o 
   1   8   9      313.01      212.49     17.64 o 
   2   8   9       45.28       37.49      7.71 o 
  -2   9   9       20.55       14.32      5.42 o 
  -1   9   9      208.41      216.61     21.57 o 
   0   9   9      469.71      426.53     20.87 o 
   1   9   9        2.18        6.02      5.97 o 
  -1  10   9        8.93        8.73      6.53 o 
   0  10   9      121.18       89.69     10.54 o 
   1  10   9      113.62      124.93     11.12 o 
  -1   0  10      198.05      177.63     14.01 o 
   0   0  10        9.46       -1.33      7.68 o 
   1   0  10       18.58       14.79      6.16 o 
  -1   1  10      156.06      159.49      9.27 o 
   0   1  10        2.72       -7.13      7.13 o 
  -1   2  10       28.75       15.43      6.96 o 
   0   2  10       17.46       12.62      4.87 o 
  -1   3  10       21.00       17.16      6.74 o 
   0   3  10       20.38       22.25      6.20 o 
                                                 
